# Supplementary material for: Breakfast consumption patterns and associated factors among adolescent high-school students in Tullo District, Eastern Ethiopia
Source: PLoS One. 2025 Aug 5;20(8):e0329608. doi: 10.1371/journal.pone.0329608 (PMC12324110; doi:10.1371/journal.pone.0329608)
Supplement: S1 File — (XLS) [file pone.0329608.s001.xls]

## Sheet: Sheet1
Code	Age	Grade	Familysize	FamilySize_Catagory		Live	MothersEdu	FathersEdu	MothersOccu	FathersOccup	Income	Income_Catagory	ChewKhat	ChewkhatFreq	Breakfast_Catagory	Smoke	HowfreCiga	Alcholic	AlcoholicFrequency	Gotoschool	Wakeup	Sleep	Chronic	IfChronicYes	Eatingdisorder	ED2	ED3	ED4	ED5	EDtotal	ED_Category	ReasonOption1	Option2	Option3	Option4	Option5	Option6	Option7	Option8	Youconsumed	Whereyou	Whoprepare	Encourage	Importance	Schoolsupport	Ifyesschool	Howmanaymeals	numberofMeal	Fooditem1
1	Female	Grade 9	9	>5	Rural	With family	No formal education	No formal education	Farmer	Farmer	500	Low income	Yes	12	Irregular	No		Yes		Walking	Before 6:00 am	Before 9:00 pm	No		Yes	No	No	No	Yes	2	Yes	No	No	Yes	No	No	No	No	Yes	Bread and Full	From my home	My self	Sometimes	Yes	Yes	Education on healthy breakfas	≥ 3times	Never eat it	5
2	Female	Grade 10	5	≤5	Rural	With family	Primary school	No formal education	Farmer	Farmer	1200	Low income	Yes	9	Irregular	No		Yes		Walking	6:00–7:00 am	9:00–10:00 pm	No		Yes	Yes	No	No	No	2	Yes	Yes	Yes	No	No	No	No	No	No	Basso	From my home	Mother	Sometimes	Yes	Yes	Education on healthy breakfas	< 3times	Never eat it	4
3	Female	Grade 9	6	>5	Rural	With family	No formal education	No formal education	Merchant	Merchant	400	Low income	Yes	11	Irregular	No		Yes		Walking	Before 6:00 am	After 11:00 pm	No		Yes	Yes	No	No	No	2	Yes	No	Yes	No	No	No	No	No	No	Bread	From my home	My self	Never	Yes	No		< 3times	Never eat it	4
4	Female	Grade 9	12	>5	Rural	With family	No formal education	No formal education	Farmer	Farmer	1400	Low income	Yes	14	Irregular	No		Yes		Walking	Before 6:00 am	After 11:00 pm	No		No	No	No	No	No	0	No	No	No	No	No	No	No	No	Yes	Bread	From my home	My self	Never	Yes	No		< 3times	Never eat it	4
5	Female	Grade 9	7	>5	Rural	With family	No formal education	Primary school	Farmer	Farmer	2000	Low income	Yes	15	Irregular	No		Yes		Using trasnsports	6:00–7:00 am	9:00–10:00 pm	No		No	No	No	No	No	0	No	No	Yes	No	No	No	Yes	No	No	Basso	From my home	Mother	Always	Yes	Yes	Education on healthy breakfas	< 3times	One times	5
6	Female	Grade 9	8	>5	Rural	With family	No formal education	No formal education	House wife	Farmer	1300	Low income	Yes	16	Irregular	No		Yes		Walking	7:00–8:00 am	Before 9:00 pm	No		Yes	Yes	No	No	No	2	Yes	No	No	No	No	No	No	No	Yes	Bread and Tea	From my home	My self	Never	Yes	No		< 3times	Never eat it	5
7	Male	Grade 9	6	>5	Rural	With family	Secondary school	Above secondary schoo	Merchant	Government employer	300	Low income	Yes	8	Irregular	No		Yes		Using trasnsports	6:00–7:00 am	9:00–10:00 pm	No		No	No	No	No	No	0	No	Yes	No	No	No	No	No	No	No	Bread and Milk	From my home	Mother	Never	Yes	No		≥ 3times	Never eat it	3
8	Male	Grade 9	6	>5	Rural	With family	No formal education	Primary school	House wife	Farmer	4000	High income	Yes	30	Irregular	No		Yes		Walking	Before 6:00 am	After 11:00 pm	No		No	No	No	No	No	0	No	Yes	No	No	No	No	No	No	No	Bread and Egg	From my home	Mother	Sometimes	Yes	No		< 3times	Never eat it	3
9	Male	Grade 9	12	>5	Rural	With family	Primary school	No formal education	House wife	Government employer	7000	High income	Yes	20	Irregular	No		Yes		Walking	7:00–8:00 am	After 11:00 pm	Yes	DM	Yes	Yes	No	No	No	2	Yes	No	No	No	No	No	No	No	No	Basso and Tea	From my home	Mother	Always	Yes	No		< 3times	One times	4
10	Male	Grade 9	9	>5	Rural	With friends	Secondary school	Above secondary schoo	Merchant	Farmer	8000	High income	Yes	12	Irregular	No		Yes		Walking	Before 6:00 am	10:00–11:00 pm	Yes	Others	Yes	No	No	Yes	No	2	Yes	No	Yes	No	No	No	No	Yes	No	Bread and Egg	On the way to school	Mother	Always	Yes	Yes	Education on healthy breakfas	< 3times	Never eat it	6
11	Male	Grade 9	5	≤5	Rural	With friends	Secondary school	Secondary school	Farmer	Farmer	3000	High income	No		Regular	No		Yes		Walking	6:00–7:00 am	After 11:00 pm	No		No	No	No	No	No	0	No									Basso	From my home	Mother	Always	Yes	Yes	School breakfast Program	< 3times	Never eat it	3
12	Male	Grade 10	9	>5	Urban	With friends	No formal education	Secondary school	Farmer	Farmer	2500	High income	Yes	20	Regular	No		Yes		Walking	Before 6:00 am	After 11:00 pm	Yes	Others	No	No	No	No	No	0	No									Basso	On the way to school	My self	Sometimes	Yes	No		< 3times	Never eat it	7
13	Male	Grade 10	5	≤5	Rural	With family	Primary school	No formal education	House wife	Farmer	2500	High income	No		Regular	No		Yes		Using trasnsports	6:00–7:00 am	10:00–11:00 pm			No	No	No	No	No	0	No									Porriage and Bread	From my home	Mother	Never	Yes	No		< 3times	Never eat it	5
14	Male	Grade 10	6	>5	Urban	With family	Primary school	Above secondary schoo	Government employer	Government employer	2800	High income	No		Regular	No		Yes		Walking	Before 6:00 am	10:00–11:00 pm			No	No	No	No	No	0	No									Bread and Full	From my home	Mother	Always	Yes	No		< 3times	One times	5
15	Male	Grade 10	7	>5	Urban	With family	Primary school	No formal education	House wife	Merchant	3200	High income	No		Regular	No		Yes		Walking	Before 6:00 am	10:00–11:00 pm	No		No	No	No	No	No	0	No									Porriage and Bread	From my home	Mother	Always	Yes	Yes	Education on healthy breakfas	≥ 3times	One times	7
16	Male	Grade 10	8	>5	Rural	With friends	Primary school	Secondary school	Farmer	Farmer	500	Low income	Yes	30	Irregular	No		Yes		Walking	7:00–8:00 am	After 11:00 pm	No		Yes	No	No	No	Yes	2	Yes	No	Yes	Yes	No	No	No	No	No	Basso	On the way to school	My self	Sometimes	Yes	No		< 3times	Never eat it	6
17	Male	Grade 10	15	>5	Rural	With friends	No formal education	No formal education	Farmer	Farmer	300	Low income	Yes	30	Irregular	No		Yes		Walking	After 8:00 am	After 11:00 pm	No		No	No	No	No	No	0	No	Yes	Yes	No	No	No	No	No	No	Bread	From my home	My self	Often	Yes	No		< 3times	One times	7
18	Female	Grade 10	7	>5	Rural	With friends	Primary school	Primary school	House wife	Farmer	5000	High income	Yes	15	Regular	No		Yes		Walking	6:00–7:00 am	After 11:00 pm	No		No	No	No	No	No	0	No									Bread and full	On the way to school	Mother	Always	Yes	Yes	Education on healthy breakfas	≥ 3times	Never eat it	6
19	Male	Grade 10	5	≤5	Rural	With family	No formal education	Above secondary schoo	Government employer	Others	9000	High income	No		Regular	No		Yes		Walking	Before 6:00 am	After 11:00 pm	No		No	No	No	No	No	0	No									Firfir	From my home	Mother	Sometimes	Yes	No		≥ 3times	One times	7
20	Male	Grade 10	6	>5	Rural	With friends	Primary school	Primary school	House wife	Farmer	2500	High income	Yes	25	Irregular	No		Yes		Walking	7:00–8:00 am	After 11:00 pm	No		No	No	No	No	No	0	No	No	No	Yes	No	No	No	No	No	Basso	On the way to school	My self	Never	Yes	No		< 3times	Never eat it	7
21	Male	Grade 10	7	>5	Rural	With friends	No formal education	Primary school	Farmer	Farmer	1500	Low income	Yes	30	Regular	No		Yes		Walking	Before 6:00 am	10:00–11:00 pm	No		No	No	No	No	No	0	No									Bread and Tea	From my home	Mother	Never	Yes	No		< 3times	One times	6
22	Male	Grade 10	9	>5	Rural	With friends	No formal education	Primary school	House wife	Farmer	1700	Low income	Yes	4	Irregular	No		Yes		Walking	6:00–7:00 am	After 11:00 pm	No		Yes	No	Yes	No	No	2	Yes	No	No	No	No	Yes	No	No	No	Enjera	From my home	My self	Never	Yes	No		< 3times	Never eat it	6
23	Female	Grade 9	6	>5	Urban	With family	Primary school	Above secondary schoo	House wife	Government employer	4000	High income	No		Regular	No		Yes		Walking	Before 6:00 am	9:00–10:00 pm	Yes	DM	No	No	No	No	No	0	No									Basso	From my home	My self	Always	Yes	No		< 3times	One times	4
24	Male	Grade 9	4	≤5	Rural	With family	No formal education	Primary school	Farmer	Farmer	1000	Low income	Yes	8	Irregular	No		Yes		Walking	Before 6:00 am	After 11:00 pm	No		Yes	Yes	No	No	No	2	Yes	No	Yes	No	No	No	No	No	No	Basso	Others	Mother	Sometimes	Yes	Yes	School breakfast Program	< 3times	Never eat it	3
25	Female	Grade 9	5	≤5	Urban	With family	Primary school	Above secondary schoo	House wife	Government employer	4500	High income	No		Regular	No		Yes		Walking	Before 6:00 am	10:00–11:00 pm	Yes	DM	No	No	No	No	No	0	No									Bread and Full	From my home	My self	Always	Yes	Yes	School breakfast Program	< 3times	One times	7
26	Female	Grade 9	4	≤5	Rural	With friends	Primary school	Primary school	House wife	Merchant	1500	Low income	Yes	12	Irregular	No		No	3	Walking	Before 6:00 am	10:00–11:00 pm	Yes	HTN	No	No	No	No	No	0	No	No	Yes	No	No	Yes	No	No	No	Basso	From my home	Mother	Always	Yes	Yes	School breakfast Program	< 3times	Never eat it	2
27	Male	Grade 9	3	≤5	Rural	With family	No formal education	Above secondary schoo	Government employer	Government employer	4000	High income	Yes	14	Irregular	No		Yes		Walking	Before 6:00 am	After 11:00 pm	No		No	No	No	No	No	0	No	No	Yes	No	No	Yes	No	No	No	Basso	From my home	My self	Sometimes	Yes	No		< 3times	Never eat it	4
28	Male	Grade 9	6	>5	Urban	With family	Primary school	Secondary school	House wife	Others	3000	High income	No		Regular	No		Yes		Walking	6:00–7:00 am	9:00–10:00 pm	No		No	No	No	No	No	0	No									Firfir	From my home	Mother	Sometimes	Yes	No		≥ 3times	Never eat it	2
29	Male	Grade 9	7	>5	Rural	With family	No formal education	Primary school	Farmer	Farmer	5000	High income	Yes	15	Irregular	No		Yes		Walking	7:00–8:00 am	After 11:00 pm	Yes	Cancer	No	No	No	No	No	0	No	No	Yes	Yes	No	No	No	No	No	Bread	From my home	My self	Sometimes	Yes	Yes	School breakfast Program	< 3times	Never eat it	6
30	Male	Grade 9	4	≤5	Rural	With friends	No formal education	Secondary school	House wife	Farmer	1200	Low income	Yes	7	Irregular	No		Yes		Walking	Before 6:00 am	After 11:00 pm	No		No	No	No	No	No	0	No	No	Yes	No	No	Yes	No	No	No	Bread and Full	From my home	My self	Never	Does not matter	Yes	Education on healthy breakfas	< 3times	Never eat it	3
31	Male	Grade 9	5	≤5	Rural	With family	Primary school	Primary school	Farmer	Farmer	2500	High income	Yes	10	Irregular	No		Yes		Walking	6:00–7:00 am	10:00–11:00 pm	No		No	No	No	No	No	0	No	No	Yes	Yes	Yes	No	No	No	Yes	Bread and Shiro	On the way to school	Other	Always	No	No		< 3times	Never eat it	7
32	Male	Grade 10	9	>5	Rural	With friends	No formal education	No formal education	House wife	Farmer	4000	High income	Yes	18	Irregular	No		Yes		Walking	After 8:00 am	After 11:00 pm	No		No	No	No	No	No	0	No	No	Yes	No	No	No	No	No	No	Bread and Tea	On the way to school	Sister	Always	No	No		≥ 3times	One times	4
33	Male	Grade 9	13	>5	Rural	With family	Primary school	Primary school	House wife	Farmer	2000	Low income	Yes	6	Irregular	No		Yes		Walking	6:00–7:00 am	9:00–10:00 pm	No		No	No	No	No	No	0	No	Yes	Yes	No	No	No	No	No	No	Enjera	From my home	Mother	Sometimes	Yes	No		< 3times	Never eat it	7
34	Female	Grade 9	8	>5	Rural	With friends	Primary school	Secondary school	Merchant	Farmer	1500	Low income	Yes	5	Irregular	No		Yes		Walking	Before 6:00 am	After 11:00 pm	No		No	No	No	No	No	0	No	No	No	No	No	Yes	No	No	No	Bread	From my home	Mother	Sometimes	Yes	Yes	Education on healthy breakfas	< 3times	Never eat it	4
35	Female	Grade 9	4	≤5	Rural	With friends	Primary school	Primary school	Merchant	Farmer	1500	Low income	Yes	12	Irregular	No		Yes		Walking	Before 6:00 am	After 11:00 pm	No		Yes	No	No	No	Yes	2	Yes	No	Yes	No	No	No	Yes	No	No	Bread and Tea	From my home	Mother	Sometimes	Yes	No		< 3times	Never eat it	4
36	Male	Grade 9	7	>5	Rural	With family	No formal education	Primary school	Farmer	Farmer	550	Low income	Yes	9	Irregular	No		Yes		Walking	6:00–7:00 am	10:00–11:00 pm	No		No	No	No	No	No	0	No	No	No	No	No	No	No	No	Yes	Enjera	From my home	Mother	Never	Yes	Yes	Education on healthy breakfas	< 3times	Never eat it	6
37	Male	Grade 9	8	>5	Rural	With family	No formal education	No formal education	Farmer	Farmer	750	Low income	Yes	11	Irregular	No		Yes		Walking	Before 6:00 am	10:00–11:00 pm	No		No	No	No	No	No	0	No	No	Yes	No	No	No	No	No	Yes	Enjera	From my home	Mother	Never	Yes	No		≥ 3times	One times	6
38	Male	Grade 9	6	>5	Rural	With family	Primary school	Primary school	Merchant	Merchant	6000	High income	Yes	6	Irregular	No		Yes		Walking	7:00–8:00 am	Before 9:00 pm	No		Yes	No	No	Yes	No	2	Yes	No	Yes	No	No	No	No	No	No	Egg and Bread	From my home	Mother	Never	Does not matter	No		≥ 3times	Never eat it	5
39	Male	Grade 10	3	≤5	Urban	With friends	No formal education	No formal education	Farmer	Farmer	5000	High income	Yes	30	Regular	Yes	30	Yes		Walking	Before 6:00 am	After 11:00 pm	No		No	No	No	No	No	0	No									Bread	On the way to school	My self	Always	Yes	No		≥ 3times	One times	6
40	Male	Grade 9	5	≤5	Rural	With family	No formal education	Secondary school	House wife	Farmer	4000	High income	Yes	12	Irregular	No		No	1	Walking	6:00–7:00 am	After 11:00 pm	No		No	No	No	No	No	0	No	No	No	No	No	No	No	Yes	No	Firfir	From my home	Mother	Sometimes	Yes	No		≥ 3times	Never eat it	3
41	Male	Grade 9	5	≤5	Rural	With family	No formal education	No formal education	Farmer	Farmer	1100	Low income	Yes	9	Irregular	No		Yes		Walking	Before 6:00 am	After 11:00 pm	No		No	No	No	No	No	0	No	No	Yes	No	No	No	No	No	Yes	Enjera	Others	Mother	Sometimes	Yes	No		≥ 3times	One times	4
42	Male	Grade 9	8	>5	Urban	With friends	No formal education	Primary school	Merchant	Farmer	2000	Low income	No		Regular	No		Yes		Walking	7:00–8:00 am	After 11:00 pm	No		No	No	No	No	No	0	No									Bread	From my home	My self	Often	Yes	No		< 3times	Never eat it	4
43	Male	Grade 9	11	>5	Rural	Alone	No formal education	No formal education	House wife	Government employer	800	Low income	Yes	16	Irregular	No		Yes		Walking	7:00–8:00 am	After 11:00 pm	No		No	No	No	No	No	0	No	No	Yes	Yes	No	No	No	No	No	Bread	On the way to school	My self	Sometimes	Yes	Yes	School breakfast Program	< 3times	One times	2
44	Male	Grade 9	6	>5	Rural	With friends	No formal education	No formal education	Farmer	Farmer	1500	Low income	Yes	15	Irregular	No		Yes		Walking	6:00–7:00 am	After 11:00 pm	No		No	No	No	No	No	0	No	No	Yes	Yes	No	No	No	No	No	Basso	On the way to school	My self	Sometimes	Yes	Yes	School breakfast Program	≥ 3times	Never eat it	4
45	Male	Grade 10	12	>5	Urban	With friends	No formal education	Above secondary schoo	Farmer	Farmer	1250	Low income	Yes	30	Irregular	Yes	15	Yes		Walking	6:00–7:00 am	After 11:00 pm	No		No	No	No	No	No	0	No	No	Yes	No	No	No	No	No	No	Bread	From my home	Mother	Sometimes	No	No		≥ 3times	Never eat it	7
46	Male	Grade 10	6	>5	Rural	With family	Primary school	No formal education	House wife	Farmer	2000	Low income	Yes	1	Irregular	No		Yes		Walking	7:00–8:00 am	After 11:00 pm	No		No	No	No	No	No	0	No	Yes	Yes	No	No	No	No	No	No	Enjera	From my home	Mother	Sometimes	Yes	No		< 3times	Never eat it	5
47	Male	Grade 10	8	>5	Urban	With family	Primary school	Above secondary schoo	Merchant	Merchant	3700	High income	Yes	4	Regular	No		Yes		Using trasnsports	Before 6:00 am	Before 9:00 pm	No		No	No	No	No	No	0	No									Bread and Tea	From my home	Mother	Never	Yes	Yes	Education on healthy breakfas	≥ 3times	Never eat it	7
48	Male	Grade 10	5	≤5	Urban	With friends	Primary school	Primary school	Government employer	Government employer	4000	High income	Yes	5	Regular	No		Yes		Walking	6:00–7:00 am	After 11:00 pm	No		No	No	No	No	No	0	No									Baso	Others	My self	Never	Yes	Yes	Education on healthy breakfas	< 3times	Never eat it	7
49	Male	Grade 10	6	>5	Rural	With family	Primary school	Secondary school	House wife	Merchant	500	Low income	Yes	7	Irregular	No		Yes		Walking	7:00–8:00 am	After 11:00 pm	No		No	No	No	No	No	0	No	No	Yes	No	No	No	No	No	Yes	Enjera	From my home	Mother	Never	Yes	No		< 3times	Never eat it	7
50	Male	Grade 10	10	>5	Urban	With friends	No formal education	Primary school	Merchant	Farmer	8000	High income	Yes	20	Regular	No		Yes		Walking	Before 6:00 am	9:00–10:00 pm	No		No	No	No	No	No	0	No									Lafiso and shiro	From my home	Mother	Often	Yes	Yes	Education on healthy breakfas	< 3times	Never eat it	7
51	Male	Grade 10	11	>5	Urban	With family	Primary school	Secondary school	Merchant	Merchant	5500	High income	No		Regular	No		Yes		Walking	Before 6:00 am	9:00–10:00 pm	No		No	No	No	No	No	0	No									Shiro	From my home	Mother	Never	Yes	No		≥ 3times	One times	3
52	Female	Grade 10	5	≤5	Urban	With family	No formal education	Secondary school	Merchant	Merchant	6500	High income	No		Regular	No		Yes		Walking	7:00–8:00 am	10:00–11:00 pm	No		No	No	No	No	No	0	No									Porriage and Bread	From my home	Mother	Sometimes	Yes	No		< 3times	One times	7
53	Male	Grade 10	3	≤5	Urban	With family	Secondary school	Primary school	Merchant	Farmer	7000	High income	No		Regular	No		Yes		Using trasnsports	Before 6:00 am	9:00–10:00 pm	No		No	No	No	No	No	0	No									Bread and Tea	From my home	Mother	Sometimes	Yes	No		≥ 3times	One times	6
54	Female	Grade 10	4	≤5	Urban	With friends	Primary school	Above secondary schoo	Farmer	Farmer	1350	Low income	No		Irregular	No		Yes		Using trasnsports	6:00–7:00 am	10:00–11:00 pm	No		No	Yes	No	Yes	No	2	Yes	No	Yes	No	No	Yes	No	No	No	Baqela	From my home	My self	Sometimes	Yes	No		< 3times	Never eat it	7
55	Male	Grade 10	6	>5	Urban	With family	Primary school	Above secondary schoo	Government employer	Farmer	2000	Low income	No		Regular	No		Yes		Walking	6:00–7:00 am	10:00–11:00 pm	No		No	Yes	No	No	Yes	2	Yes									Bread and Tea	From my home	Sister	Never	Yes	No		≥ 3times	Never eat it	6
56	Female	Grade 10	7	>5	Urban	With family	No formal education	No formal education	Farmer	Farmer	1500	Low income	No		Regular	No		Yes		Walking	Before 6:00 am	9:00–10:00 pm	No		No	No	No	No	No	0	No									Bread	From my home	Sister	Never	Yes	No		< 3times	One times	7
57	Male	Grade 10	9	>5	Urban	With family	Primary school	Primary school	House wife	Merchant	3000	High income	No		Regular	No		Yes		Walking	Before 6:00 am	After 11:00 pm	No		No	No	No	No	No	0	No									Bread and Tea	From my home	Sister	Always	Yes	No		≥ 3times	One times	6
58	Male	Grade 10	10	>5	Urban	With friends	No formal education	No formal education	Farmer	Farmer	1450	Low income	Yes	20	Regular	No		Yes		Using trasnsports	Before 6:00 am	Before 9:00 pm	No		No	No	No	No	No	0	No									Bread	From my home	Mother	Never	Yes	Yes	Education on healthy breakfas	< 3times	Never eat it	3
59	Male	Grade 10	11	>5	Urban	With friends	No formal education	No formal education	House wife	Farmer	1100	Low income	Yes	25	Regular	No		Yes		Walking	Before 6:00 am	After 11:00 pm	No		No	No	No	No	No	0	No									hulbata	From my home	My self	Never	Yes	Yes	School breakfast Program	≥ 3times	Never eat it	7
60	Male	Grade 10	7	>5	Rural	Alone	Primary school	Primary school	Farmer	Farmer	4000	High income	Yes	30	Irregular	Yes	10	No	5	Walking	7:00–8:00 am	After 11:00 pm	No		No	No	No	No	No	0	No	Yes	Yes	Yes	Yes	No	No	No	No	Enjera	On the way to school	My self	Never	Yes	No		< 3times	Never eat it	7
61	Male	Grade 10	5	≤5	Urban	With friends	Primary school	Above secondary schoo	Merchant	Merchant	20000	High income	Yes	15	Regular	No		Yes		Walking	Before 6:00 am	After 11:00 pm	No		Yes	No	No	No	Yes	2	Yes									Enjera	From my home	My self	Never	Yes	No		< 3times	Never eat it	6
62	Male	Grade 10	7	>5	Rural	With friends	No formal education	Primary school	Farmer	Farmer	5000	High income	Yes	4	Regular	No		Yes		Walking	Before 6:00 am	After 11:00 pm	No		No	No	No	No	No	0	No									Bread	On the way to school	Other	Sometimes	Yes	No		< 3times	Never eat it	7
63	Male	Grade 10	7	>5	Rural	With family	No formal education	No formal education	Farmer	Farmer	3000	High income	No		Irregular	No		Yes		Using trasnsports	7:00–8:00 am	After 11:00 pm	Yes	DM	No	No	No	No	No	0	No	No	Yes	No	No	No	No	No	Yes	Hulbata	On the way to school	Sister	Sometimes	Yes	No		< 3times	One times	7
64	Male	Grade 10	5	≤5	Urban	With friends	Primary school	Primary school	Merchant	Merchant	4570	High income	No		Regular	No		Yes		Walking	Before 6:00 am	After 11:00 pm	No		No	No	No	No	No	0	No									Bread	From my home	Mother	Never	Yes	No		≥ 3times	Never eat it	7
65	Male	Grade 10	5	≤5	Urban	With family	Primary school	Above secondary schoo	Government employer	Government employer	9000	High income	No		Regular	No		Yes		Walking	Before 6:00 am	After 11:00 pm	No		No	No	No	No	No	0	No									Bread	From my home	Mother	Never	Yes	Yes	Education on healthy breakfas	< 3times	Never eat it	6
66	Male	Grade 10	6	>5	Urban	With family	Primary school	Secondary school	House wife	Government employer	6000	High income	No		Regular	No		Yes		Walking	7:00–8:00 am	9:00–10:00 pm	No		No	No	No	No	No	0	No									Bread and Tea	From my home	Sister	Sometimes	Does not matter	No		≥ 3times	One times	7
67	Male	Grade 10	7	>5	Rural	With friends	Primary school	Primary school	Merchant	Merchant	8000	High income	Yes	2	Regular	No		Yes		Walking	Before 6:00 am	After 11:00 pm	No		No	No	No	No	No	0	No									Bread	From my home	My self	Often	Yes	No		< 3times	Never eat it	6
68	Male	Grade 10	8	>5	Rural	With family	Primary school	Primary school	Merchant	Merchant	7500	High income	No		Regular	No		Yes		Walking	6:00–7:00 am	Before 9:00 pm	No		No	No	No	No	No	0	No									Firfir	From my home	Sister	Never	Yes	No		≥ 3times	Never eat it	7
69	Male	Grade 10	7	>5	Urban	With friends	No formal education	Secondary school	Farmer	Farmer	3000	High income	Yes	15	Irregular	No		Yes		Walking	6:00–7:00 am	After 11:00 pm	No		No	No	No	No	No	0	No	Yes	No	No	No	No	No	No	No	Bread	On the way to school	My self	Always	Yes	No		≥ 3times	Never eat it	6
70	Male	Grade 10	4	≤5	Urban	With family	Above secondary school	Above secondary schoo	Merchant	Merchant	6578	High income	No		Regular	No		Yes		Using trasnsports	Before 6:00 am	10:00–11:00 pm	No		No	No	No	No	No	0	No									Avocado	From my home	Mother	Sometimes	Yes	No		< 3times	Never eat it	5
71	Male	Grade 10	10	>5	Urban	With friends	Above secondary school	Primary school	Farmer	Farmer	3400	High income	No		Regular	No		Yes		Walking	Before 6:00 am	9:00–10:00 pm	No		No	No	No	No	No	0	No									Firfiri	From my home	Mother	Always	Yes	Yes	School breakfast Program	≥ 3times	Never eat it	5
72	Male	Grade 10	6	>5	Urban	With family	Above secondary school	Above secondary schoo	Merchant	Merchant	3000	High income	No		Regular	No		Yes		Using trasnsports	Before 6:00 am	9:00–10:00 pm	No		No	No	No	No	No	0	No	No	No	No	No	No	Yes	No	No	Bread and Tea	From my home	Mother	Never	Yes	No		< 3times	One times	2
73	Male	Grade 10	4	≤5	Urban	With family	Above secondary school	Above secondary schoo	Merchant	Merchant	6300	High income	No		Regular	No		Yes		Walking	7:00–8:00 am	After 11:00 pm	No		No	No	No	No	No	0	No	No	No	No	No	No	Yes	No	No	Avocado	From my home	Mother	Sometimes	Yes	Yes	Education on healthy breakfas	< 3times	Never eat it	7
74	Male	Grade 10	5	≤5	Rural	With friends	Primary school	Primary school	Farmer	Farmer	9000	High income	No		Regular	No		Yes		Walking	6:00–7:00 am	After 11:00 pm	No		No	No	No	No	No	0	No									Basso	From my home	My self	Always	Yes	No		< 3times	Never eat it	7
75	Female	Grade 10	5	≤5	Urban	With friends	Primary school	Primary school	House wife	Merchant	5000	High income	Yes	15	Regular	No		Yes		Using trasnsports	6:00–7:00 am	9:00–10:00 pm	No		No	No	No	No	No	0	No									Egg	From my home	Mother	Always	Yes	No		≥ 3times	One times	6
76	Male	Grade 10	7	>5	Urban	With friends	Primary school	Above secondary schoo	House wife	Government employer	6545	High income	Yes	18	Regular	No		Yes		Walking	6:00–7:00 am	After 11:00 pm	No		No	No	No	No	No	0	No									Bread	From my home	My self	Sometimes	Yes	Yes	Education on healthy breakfas	< 3times	Never eat it	6
77	Male	Grade 10	6	>5	Urban	With family	No formal education	Primary school	Farmer	Farmer	1100	Low income	Yes	15	Irregular	No		Yes		Walking	6:00–7:00 am	10:00–11:00 pm	No		No	No	No	No	No	0	No	No	No	Yes	No	No	No	No	No	Bread	On the way to school	My self	Sometimes	Yes	No		≥ 3times	One times	2
78	Male	Grade 10	6	>5	Urban	With friends	Primary school	Primary school	Farmer	Farmer	1400	Low income	Yes	3	Irregular	No		Yes		Walking	6:00–7:00 am	After 11:00 pm	No		No	No	No	No	No	0	No	No	No	No	No	Yes	No	No	No	Bread and Full	On the way to school	My self	Always	Yes	Yes	Education on healthy breakfas	≥ 3times	One times	6
79	Male	Grade 10	4	≤5	Urban	With family	No formal education	Above secondary schoo	House wife	Farmer	2100	High income	No		Irregular	No		Yes		Walking	6:00–7:00 am	10:00–11:00 pm	No		No	No	No	No	No	0	No	No	No	Yes	No	No	No	No	Yes	Enjera and Bread	From my home	Mother	Sometimes	Yes	No		< 3times	One times	6
80	Male	Grade 9	8	>5	Urban	With family	No formal education	Primary school	Merchant	Farmer	2000	Low income	No		Irregular	No		Yes		Walking	Before 6:00 am	After 11:00 pm	No		No	No	No	No	No	0	No	Yes	No	No	No	No	No	No	No	Bread	From my home	Sister	Never	Yes	Yes	Education on healthy breakfas	< 3times	Never eat it	5
81	Male	Grade 9	4	≤5	Rural	With friends	No formal education	No formal education	Farmer	Farmer	1200	Low income	No		Irregular	No		Yes		Walking	6:00–7:00 am	10:00–11:00 pm	No		No	No	No	No	No	0	No	Yes	No	No	No	No	No	No	No	Bread and Tea	From my home	Mother	Always	Yes	Yes	Education on healthy breakfas	≥ 3times	Never eat it	5
82	Male	Grade 10	7	>5	Rural	With family	Primary school	Primary school	Farmer	Farmer	7000	High income	No		Regular	No		Yes		Using trasnsports	Before 6:00 am	Before 9:00 pm	No		No	No	No	No	No	0	No									Bread and full	From my home	Mother	Sometimes	Yes	Yes	Education on healthy breakfas	≥ 3times	Never eat it	7
83	Male	Grade 10	9	>5	Urban	With friends	No formal education	Primary school	Farmer	Farmer	3000	High income	No		Irregular	No		Yes		Using trasnsports	7:00–8:00 am	10:00–11:00 pm	No		No	No	No	No	No	0	No	No	Yes	No	No	No	No	No	No	Baqela	From my home	Sister	Never	Yes	Yes	Education on healthy breakfas	≥ 3times	Never eat it	7
84	Female	Grade 10	4	≤5	Urban	With family	Primary school	Above secondary schoo	House wife	Government employer	8000	High income	Yes	13	Irregular	Yes	10	No	4	Walking	6:00–7:00 am	Before 9:00 pm	No		No	No	No	No	No	0	No	Yes	No	No	No	No	No	No	No	Enjera	From my home	My self	Sometimes	Yes	Yes	Education on healthy breakfas	< 3times	Never eat it	5
85	Male	Grade 10	3	≤5	Urban	With friends	Primary school	Primary school	Farmer	Farmer	1350	Low income	Yes	2	Regular	No		Yes		Walking	7:00–8:00 am	After 11:00 pm	No		No	No	No	No	No	0	No									Bread and Tea	From my home	My self	Never	Yes	No		< 3times	Never eat it	6
86	Male	Grade 10	5	≤5	Urban	With family	Primary school	Primary school	House wife	Merchant	4000	High income	No		Regular	No		Yes		Walking	Before 6:00 am	9:00–10:00 pm	No		No	No	No	No	No	0	No									Maize,Fruit	From my home	Sister	Always	Yes	No		< 3times	Never eat it	7
87	Male	Grade 10	12	>5	Urban	With family	No formal education	Primary school	House wife	Merchant	6000	High income	Yes	17	Irregular	Yes	10	No	10	Walking	7:00–8:00 am	After 11:00 pm	No		No	No	No	No	No	0	No	No	Yes	No	Yes	No	No	No	No	Tea and Bread	From my home	Mother	Never	Does not matter	Yes	Education on healthy breakfas	< 3times	Never eat it	5
88	Male	Grade 10	10	>5	Rural	With friends	Primary school	Primary school	Farmer	Farmer	1650	Low income	No		Regular	No		Yes		Walking	6:00–7:00 am	After 11:00 pm	No		No	No	No	No	No	0	No									Basso	On the way to school	Other	Sometimes	Does not matter	No		< 3times	Never eat it	7
89	Female	Grade 10	6	>5	Urban	With family	Primary school	Primary school	House wife	Farmer	5000	High income	No		Regular	No		Yes		Walking	6:00–7:00 am	9:00–10:00 pm	No		No	No	No	No	No	0	No									Firfir	From my home	Mother	Sometimes	Yes	Yes	Education on healthy breakfas	< 3times	One times	7
90	Female	Grade 10	4	≤5	Rural	With friends	Primary school	No formal education	Merchant	Merchant	6000	High income	No		Regular	No		Yes		Walking	7:00–8:00 am	9:00–10:00 pm	No		No	No	No	No	No	0	No									Enjera	From my home	My self	Never	Yes	No		< 3times	Never eat it	5
91	Female	Grade 10	8	>5	Urban	With family	Primary school	Secondary school	Merchant	Merchant	3500	High income	No		Regular	No		Yes		Walking	Before 6:00 am	10:00–11:00 pm	No		No	No	No	No	No	0	No									Egg	From my home	Mother	Sometimes	Yes	Yes	Education on healthy breakfas	< 3times	One times	5
92	Female	Grade 10	6	>5	Urban	With family	Primary school	Secondary school	Merchant	Merchant	4440	High income	No		Regular	No		Yes		Walking	Before 6:00 am	9:00–10:00 pm	No		No	No	No	No	No	0	No									Basso	On the way to school	Mother	Sometimes	Yes	Yes	Education on healthy breakfas	< 3times	Never eat it	5
93	Female	Grade 10	6	>5	Urban	With family	Primary school	Above secondary schoo	House wife	Merchant	3000	High income	No		Irregular	No		Yes		Walking	6:00–7:00 am	10:00–11:00 pm	No		No	No	No	No	No	0	No	Yes	No	No	No	No	No	No	No	Cereals	From my home	Mother	Always	Does not matter	No		< 3times	Never eat it	6
94	Female	Grade 10	6	>5	Urban	With family	Primary school	Above secondary schoo	Government employer	Farmer	11000	High income	No		Regular	No		Yes		Walking	Before 6:00 am	10:00–11:00 pm	No		No	No	No	No	No	0	No									firfir	Others	Mother	Sometimes	Does not matter	No		< 3times	One times	5
95	Female	Grade 10	4	≤5	Urban	With family	Secondary school	Above secondary schoo	Government employer	Farmer	8000	High income	No		Irregular	No		Yes		Walking	6:00–7:00 am	10:00–11:00 pm	No		No	No	No	No	No	0	No	No	No	No	No	No	No	Yes	No	Bread	From my home	My self	Sometimes	Yes	No		< 3times	Never eat it	4
96	Female	Grade 10	5	≤5	Urban	With family	Primary school	Above secondary schoo	Government employer	Government employer	8000	High income	No		Irregular	No		Yes		Walking	Before 6:00 am	9:00–10:00 pm	No		No	No	No	No	No	0	No	No	Yes	No	No	No	No	No	No	Bread	From my home	Mother	Always	Yes	No		< 3times	Never eat it	7
97	Female	Grade 10	5	≤5	Urban	With family	No formal education	Above secondary schoo	House wife	Farmer	5000	High income	No		Irregular	No		Yes		Walking	6:00–7:00 am	10:00–11:00 pm	No		Yes	No	No	Yes	No	2	Yes	No	No	Yes	No	No	No	No	Yes	Baqela	From my home	Sister	Often	Yes	No		< 3times	Never eat it	6
98	Male	Grade 10	10	>5	Rural	With friends	No formal education	Primary school	Farmer	Farmer	1550	Low income	Yes	30	Irregular	No		Yes		Walking	Before 6:00 am	After 11:00 pm	No		No	No	No	No	No	0	No	No	No	Yes	No	No	No	No	No	Bread	Others	Mother	Never	Yes	No		< 3times	Never eat it	6
99	Male	Grade 10	9	>5	Urban	With family	No formal education	No formal education	Farmer	Farmer	1450	Low income	Yes	3	Regular	No		Yes		Walking	Before 6:00 am	After 11:00 pm	No		No	No	No	No	No	0	No									Bread	Others	Mother	Sometimes	Yes	No		< 3times	Never eat it	5
100	Male	Grade 10	8	>5	Urban	With friends	No formal education	No formal education	House wife	Farmer	5400	High income	No		Regular	No		Yes		Walking	Before 6:00 am	9:00–10:00 pm	No		No	No	No	No	No	0	No									Bread	On the way to school	My self	Often	Yes	No		< 3times	One times	7
101	Male	Grade 9	7	>5	Rural	With friends	Primary school	Primary school	Farmer	Farmer	6800	High income	Yes	10	Regular	No		Yes		Walking	Before 6:00 am	After 11:00 pm	No		No	No	No	No	No	0	No									enjera	From my home	Mother	Always	Yes	Yes	Education on healthy breakfas	≥ 3times	One times	5
102	Male	Grade 9	8	>5	Urban	With family	Primary school	Primary school	House wife	Farmer	5000	High income	No		Regular	No		Yes		Walking	Before 6:00 am	9:00–10:00 pm	No		No	No	No	No	No	0	No									Bread	From my home	Mother	Never	Yes	No		< 3times	Never eat it	5
103	Male	Grade 9	8	>5	Urban	With family	No formal education	Above secondary schoo	Merchant	Merchant	5000	High income	Yes	20	Regular	No		Yes		Walking	7:00–8:00 am	After 11:00 pm	No		No	No	No	No	No	0	No									Porriage	From my home	Mother	Always	Yes	Yes	Education on healthy breakfas	< 3times	One times	7
104	Male	Grade 9	10	>5	Urban	With friends	No formal education	No formal education	House wife	Farmer	1700	Low income	Yes	20	Regular	No		No	3	Walking	7:00–8:00 am	After 11:00 pm	No		No	No	No	No	No	0	No									Porriage	On the way to school	My self	Never	Yes	No		≥ 3times	Never eat it	7
105	Male	Grade 9	7	>5	Urban	With family	No formal education	Primary school	House wife	Merchant	2500	High income	Yes	4	Regular	No		Yes		Using trasnsports	Before 6:00 am	After 11:00 pm	No		No	No	No	No	No	0	No									Bread and full	On the way to school	Mother	Never	Yes	No		≥ 3times	Two times	7
106	Female	Grade 9	4	≤5	Urban	With family	Primary school	Secondary school	Farmer	Farmer	1900	Low income	No		Irregular	No		Yes		Walking	Before 6:00 am	After 11:00 pm	No		No	No	No	No	No	0	No	No	No	Yes	No	No	No	No	No	basoo	From my home	Sister	Always	Yes	Yes	Education on healthy breakfas	< 3times	Never eat it	7
107	Male	Grade 9	6	>5	Urban	With family	No formal education	No formal education	Farmer	Farmer	3500	High income	Yes	17	Irregular	No		Yes		Walking	Before 6:00 am	After 11:00 pm	No		No	No	No	No	No	0	No	No	Yes	No	No	No	No	No	No	enjera	From my home	Mother	Never	Yes	No		≥ 3times	One times	7
108	Male	Grade 9	6	>5	Urban	With friends	No formal education	No formal education	Merchant	Merchant	5000	High income	Yes	14	Regular	No		Yes		Walking	Before 6:00 am	10:00–11:00 pm	No		No	No	No	No	No	0	No									Baqela	From my home	My self	Never	Yes	Yes	Education on healthy breakfas	< 3times	Never eat it	6
109	Male	Grade 9	6	>5	Urban	With family	Primary school	Primary school	House wife	Farmer	4500	High income	No		Regular	No		Yes		Walking	Before 6:00 am	After 11:00 pm	No		No	No	No	No	No	0	No									Bread	From my home	Sister	Often	Yes	Yes	Education on healthy breakfas	< 3times	Never eat it	6
110	Female	Grade 9	8	>5	Rural	With family	No formal education	Primary school	House wife	Farmer	4200	High income	No		Regular	No		Yes		Walking	6:00–7:00 am	After 11:00 pm	No		No	No	No	No	No	0	No									Bread and tea	From my home	My self	Never	Yes	No		≥ 3times	Never eat it	7
111	Female	Grade 9	10	>5	Urban	With friends	Primary school	Primary school	House wife	Farmer	4800	High income	No		Regular	No		Yes		Walking	Before 6:00 am	After 11:00 pm	No		No	No	No	No	No	0	No									firfir	From my home	My self	Always	Yes	Yes	Education on healthy breakfas	< 3times	Never eat it	6
112	Male	Grade 9	7	>5	Rural	With friends	No formal education	No formal education	Farmer	Farmer	600	Low income	No		Regular	No		Yes		Walking	Before 6:00 am	After 11:00 pm	No		No	No	No	No	No	0	No									Bread	From my home	My self	Never	Yes	No		< 3times	Never eat it	7
113	Male	Grade 9	9	>5	Urban	With friends	No formal education	No formal education	Farmer	Farmer	2500	High income	No		Irregular	No		Yes		Walking	Before 6:00 am	After 11:00 pm	No		No	No	No	No	No	0	No	No	No	Yes	No	No	No	No	No	Bread	From my home	Mother	Sometimes	Yes	Yes	Education on healthy breakfas	< 3times	Never eat it	6
114	Male	Grade 9	7	>5	Urban	With family	No formal education	Secondary school	Merchant	Merchant	750	Low income	No		Irregular	No		Yes		Walking	7:00–8:00 am	After 11:00 pm	No		No	No	No	No	No	0	No	Yes	No	No	No	No	No	No	No	Basoo	On the way to school	Other	Never	Yes	Yes	Education on healthy breakfas	< 3times	Never eat it	7
115	Male	Grade 9	8	>5	Rural	With family	No formal education	No formal education	Merchant	Farmer	1200	Low income	No		Regular	No		Yes		Walking	Before 6:00 am	Before 9:00 pm	No		No	No	No	No	No	0	No									Bread and tea	From my home	My self	Never	Yes	Yes	Education on healthy breakfas	< 3times	One times	7
116	Male	Grade 9	7	>5	Rural	With family	No formal education	Primary school	Farmer	Farmer	4500	High income	No		Regular	No		Yes		Using trasnsports	Before 6:00 am	10:00–11:00 pm	No		No	No	No	No	No	0	No									Bread and tea	From my home	My self	Always	Yes	Yes	Education on healthy breakfas	< 3times	Never eat it	7
117	Male	Grade 9	7	>5	Urban	With friends	Primary school	Primary school	Farmer	Farmer	5600	High income	No		Regular	No		Yes		Walking	7:00–8:00 am	After 11:00 pm	No		No	No	No	No	No	0	No									Bread	On the way to school	My self	Always	Yes	Yes	Education on healthy breakfas	< 3times	Never eat it	7
118	Female	Grade 9	9	>5	Urban	With family	Primary school	Primary school	House wife	Merchant	5000	High income	No		Regular	No		Yes		Walking	7:00–8:00 am	9:00–10:00 pm	No		No	No	No	No	No	0	No									firfir	From my home	My self	Always	Does not matter	No		< 3times	Never eat it	7
119	Male	Grade 9	8	>5	Rural	With friends	No formal education	Primary school	Farmer	Farmer	4400	High income	No		Regular	No		Yes		Walking	6:00–7:00 am	10:00–11:00 pm	No		No	No	No	No	No	0	No									Bread and tea	From my home	Mother	Never	Yes	Yes	Education on healthy breakfas	< 3times	Never eat it	7
120	Male	Grade 9	6	>5	Urban	With family	Primary school	Above secondary schoo	Merchant	Merchant	5600	High income	No		Regular	No		Yes		Walking	Before 6:00 am	After 11:00 pm	No		No	No	No	No	No	0	No									egg	From my home	Mother	Never	Yes	No		< 3times	Never eat it	6
121	Male	Grade 9	7	>5	Urban	With family	No formal education	Primary school	House wife	Merchant	7600	High income	No		Regular	No		Yes		Walking	Before 6:00 am	9:00–10:00 pm	No		No	No	No	No	No	0	No									egg,avocado,potato	From my home	Mother	Always	Yes	Yes	Education on healthy breakfas	≥ 3times	One times	7
122	Male	Grade 9	4	≤5	Urban	With family	Primary school	Above secondary schoo	Farmer	Farmer	1100	Low income	No		Regular	No		Yes		Walking	6:00–7:00 am	After 11:00 pm	No		No	No	No	No	No	0	No									Bread and Tea	From my home	Mother	Always	Yes	Yes	Education on healthy breakfas	< 3times	Never eat it	7
123	Female	Grade 9	6	>5	Urban	With family	No formal education	Primary school	House wife	Farmer	5000	High income	No		Regular	No		Yes	1	Walking	6:00–7:00 am	9:00–10:00 pm	No		No	No	No	No	No	0	No									firfir	From my home	Mother	Always	Yes	No		≥ 3times	Never eat it	7
124	Male	Grade 9	7	>5	Rural	With family	Primary school	Primary school	Farmer	Merchant	7600	High income	No		Regular	No		Yes		Walking	6:00–7:00 am	After 11:00 pm	No		No	No	No	No	No	0	No									Bread	Others	My self	Often	Yes	No		< 3times	Never eat it	7
125	Male	Grade 9	7	>5	Rural	With family	Primary school	Secondary school	Farmer	Farmer	8800	High income	Yes	15	Regular	No		Yes		Walking	7:00–8:00 am	After 11:00 pm	No		No	No	No	No	No	0	No									Bread	From my home	Mother	Always	Yes	No		< 3times	One times	1
126	Male	Grade 10	9	>5	Rural	With friends	No formal education	No formal education	House wife	Farmer	750	Low income	Yes	30	Irregular	No		Yes		Walking	6:00–7:00 am	After 11:00 pm	No		Yes	No	No	No	Yes	2	Yes	No	No	No	No	No	No	No	Yes	Porriage	Others	Mother	Never	Yes	No		< 3times	One times	4
127	Male	Grade 9	7	>5	Rural	With family	No formal education	No formal education	House wife	Farmer	700	Low income	Yes	5	Irregular	No		Yes		Walking	6:00–7:00 am	After 11:00 pm	No		No	Yes	No	Yes	No	2	Yes	No	No	No	No	No	No	No	Yes	shumo	On the way to school	My self	Never	Yes	No		≥ 3times	Never eat it	5
128	Male	Grade 9	9	>5	Rural	With friends	Primary school	Primary school	Farmer	Farmer	8500	High income	Yes	18	Regular	No		Yes		Walking	6:00–7:00 am	10:00–11:00 pm	No		No	No	No	No	No	0	No									Enjera	From my home	Mother	Always	Yes	Yes	School breakfast Program	< 3times	One times	7
129	Female	Grade 10	6	>5	Urban	With family	No formal education	Above secondary schoo	Farmer	Farmer	7000	High income	No		Regular	No		Yes		Walking	6:00–7:00 am	After 11:00 pm	No		No	No	No	No	No	0	No									Enjera	From my home	My self	Never	Yes	No		< 3times	One times	7
130	Female	Grade 10	6	>5	Urban	With family	Secondary school	No formal education	Merchant	Merchant	5000	High income	No		Regular	No		Yes		Walking	Before 6:00 am	After 11:00 pm	No		No	No	No	No	No	0	No									Bread	From my home	My self	Never	Yes	No		< 3times	One times	7
131	Female	Grade 10	4	≤5	Rural	With family	No formal education	Secondary school	House wife	Farmer	8700	High income	No		Regular	No		Yes		Walking	Before 6:00 am	9:00–10:00 pm	No		No	No	No	No	No	0	No									Enjera	From my home	My self	Always	Yes	No		< 3times	One times	6
132	Female	Grade 10	11	>5	Rural	With family	No formal education	Secondary school	Government employer	Farmer	4500	High income	No		Irregular	No		Yes		Walking	Before 6:00 am	9:00–10:00 pm	No		No	No	No	No	No	0	No	No	No	No	No	No	No	No	Yes	Bread	From my home	My self	Always	Yes	No		< 3times	One times	5
133	Male	Grade 9	9	>5	Rural	With family	No formal education	No formal education	Farmer	Farmer	5600	High income	Yes	30	Regular	No		Yes		Walking	6:00–7:00 am	After 11:00 pm	No		No	No	No	No	No	0	No									Maize and Sorgum	From my home	Mother	Never	Yes	No		≥ 3times	Never eat it	6
134	Female	Grade 9	8	>5	Urban	With family	Primary school	Primary school	Merchant	Merchant	5000	High income	Yes	5	Regular	No		Yes		Walking	Before 6:00 am	After 11:00 pm	No		No	No	No	No	No	0	No									Bread	From my home	My self	Sometimes	Yes	Yes	Education on healthy breakfas	< 3times	Never eat it	7
135	Male	Grade 9	8	>5	Rural	With friends	Secondary school	No formal education	Farmer	Farmer	4000	High income	Yes	8	Regular	No		Yes		Walking	Before 6:00 am	After 11:00 pm	No		No	No	No	No	No	0	No									Enjera	From my home	Mother	Never	Does not matter	No		≥ 3times	Never eat it	6
136	Male	Grade 9	10	>5	Rural	With friends	No formal education	No formal education	Farmer	Farmer	5000	High income	Yes	30	Regular	No		Yes		Walking	6:00–7:00 am	10:00–11:00 pm	No		No	No	No	No	No	0	No									Enjera	From my home	Sister	Sometimes	No	No		≥ 3times	Never eat it	6
137	Male	Grade 9	6	>5	Rural	With family	Primary school	Primary school	Farmer	Farmer	4000	High income	Yes	28	Regular	No		Yes		Walking	6:00–7:00 am	10:00–11:00 pm	No		No	No	No	No	No	0	No									Enjera	From my home	Sister	Sometimes	Yes	Yes	Education on healthy breakfas	≥ 3times	One times	6
138	Male	Grade 9	8	>5	Rural	With family	Primary school	No formal education	House wife	Farmer	650	Low income	Yes	20	Irregular	No		Yes		Walking	6:00–7:00 am	10:00–11:00 pm	No		No	Yes	No	No	Yes	1	Yes	No	No	Yes	Yes	No	No	No	No	Enjera	From my home	Mother	Always	Yes	Yes	Education on healthy breakfas	< 3times	Never eat it	5
139	Female	Grade 9	7	>5	Rural	With family	No formal education	Primary school	House wife	Farmer	4500	High income	Yes	2	Regular	No		Yes		Walking	Before 6:00 am	After 11:00 pm	No		No	No	No	No	No	0	No									Enjera	From my home	Mother	Always	Yes	Yes	Education on healthy breakfas	< 3times	Never eat it	5
140	Female	Grade 9	6	>5	Urban	With friends	Primary school	Primary school	Merchant	Farmer	4700	High income	Yes	15	Irregular	No		Yes		Walking	7:00–8:00 am	Before 9:00 pm	No		No	No	No	No	No	0	No	No	No	Yes	No	No	No	No	No	Bread and Tea	From my home	Mother	Sometimes	Yes	No		≥ 3times	Never eat it	4
141	Female	Grade 10	8	>5	Urban	With family	No formal education	Primary school	Farmer	Government employer	5400	High income	No		Regular	No		Yes		Walking	Before 6:00 am	After 11:00 pm	No		No	No	No	No	No	0	No									Bread	On the way to school	Mother	Often	Yes	No		≥ 3times	Never eat it	6
142	Male	Grade 9	9	>5	Urban	With friends	No formal education	Primary school	Farmer	Farmer	2000	Low income	Yes	14	Regular	No		Yes		Walking	6:00–7:00 am	After 11:00 pm	No		No	No	No	No	No	0	No									Enjera	From my home	Mother	Sometimes	Yes	No		≥ 3times	Never eat it	5
143	Male	Grade 9	3	≤5	Rural	With family	Primary school	Primary school	Farmer	Farmer	4800	High income	Yes	20	Regular	No		Yes		Walking	6:00–7:00 am	After 11:00 pm	No		No	No	No	No	No	0	No									shumo	On the way to school	Mother	Sometimes	Yes	No		≥ 3times	One times	7
144	Male	Grade 9	9	>5	Rural	With family	Primary school	Primary school	Farmer	Farmer	6400	High income	Yes	19	Regular	No		Yes		Walking	6:00–7:00 am	After 11:00 pm	No		No	No	No	No	No	0	No									Baqela and Tea	From my home	Mother	Sometimes	Yes	Yes	Education on healthy breakfas	< 3times	Never eat it	7
145	Female	Grade 9	8	>5	Rural	With family	No formal education	Above secondary schoo	Farmer	Farmer	2500	High income	No		Irregular	No		Yes		Walking	Before 6:00 am	After 11:00 pm	No		No	No	No	No	No	0	No	Yes								Firfir	From my home	Mother	Always	Yes	No		< 3times	Never eat it	5
146	Male	Grade 9	7	>5	Rural	With family	Primary school	No formal education	Merchant	Farmer	5000	High income	Yes	20	Regular	No		Yes		Walking	Before 6:00 am	After 11:00 pm	No		No	No	No	No	No	0	No									Fast food	On the way to school	Mother	Always	Yes	No		≥ 3times	Never eat it	6
147	Female	Grade 10	10	>5	Rural	Alone	Primary school	Primary school	Farmer	Farmer	1000	Low income	Yes	30	Regular	No		Yes		Walking	6:00–7:00 am	After 11:00 pm	No		No	No	No	No	No	0	No									Milk and Baqela	From my home	My self	Never	Yes	No		< 3times	Never eat it	7
148	Female	Grade 10	7	>5	Urban	With family	No formal education	No formal education	House wife	Government employer	3000	High income	No		Irregular	No		Yes		Walking	7:00–8:00 am	9:00–10:00 pm	No		Yes	Yes	No	No	No	2	Yes	No	No	No	No	Yes	No	No	No	Tea and Bread	From my home	My self	Often	Does not matter	Yes	Education on healthy breakfas	< 3times	One times	4
149	Female	Grade 10	7	>5	Rural	With family	Primary school	Primary school	Merchant	Farmer	2000	Low income	No		Irregular	No		Yes		Walking	7:00–8:00 am	9:00–10:00 pm	No		No	No	No	No	No	0	No	Yes	No	No	No	No	No	No	No	Bread and Tea	Others	Mother	Never	Yes	Yes	Education on healthy breakfas	< 3times	Never eat it	4
150	Female	Grade 10	9	>5	Urban	With family	Primary school	No formal education	Merchant	Farmer	4200	High income	No		Regular	No		Yes		Walking	Before 6:00 am	After 11:00 pm	No		No	No	No	No	No	0	No									Bread	From my home	Mother	Always	Yes	Yes	Education on healthy breakfas	≥ 3times	Never eat it	7
151	Female	Grade 10	6	>5	Rural	With family	Primary school	Primary school	Merchant	Farmer	2000	Low income	Yes	15	Irregular	No		Yes		Using trasnsports	Before 6:00 am	Before 9:00 pm	Yes	DM	Yes	Yes	No	No	No	2	Yes	No	Yes	No	No	No	No	No	No	Maize	Others	Sister	Often	Yes	Yes	Education on healthy breakfas	< 3times	One times	4
152	Female	Grade 10	5	≤5	Rural	With friends	No formal education	Primary school	Merchant	Farmer	1000	Low income	No		Irregular	No		Yes		Walking	Before 6:00 am	10:00–11:00 pm	No		No	No	No	No	No	0	No	No	No	Yes	No	No	No	No	No	Bread	From my home	Mother	Never	Yes	Yes	School breakfast Program	< 3times	Never eat it	3
153	Male	Grade 10	6	>5	Urban	With friends	Primary school	Secondary school	Merchant	Merchant	10000	High income	Yes	30	Regular	No		Yes		Walking	Before 6:00 am	After 11:00 pm	No		No	No	No	No	No	0	No									Bread and Egg	From my home	Mother	Sometimes	Does not matter	Yes	School breakfast Program	≥ 3times	Never eat it	5
154	Male	Grade 10	8	>5	Rural	With family	Primary school	Primary school	Farmer	Farmer	1000	Low income	Yes	25	Irregular	No		Yes		Walking	Before 6:00 am	9:00–10:00 pm	No		No	No	No	No	No	0	No	No	No	No	No	No	No	No	Yes	Sorghum	From my home	Sister	Sometimes	Yes	Yes	School breakfast Program	< 3times	Never eat it	7
155	Male	Grade 9	8	>5	Rural	With family	No formal education	Primary school	Merchant	Farmer	6700	High income	Yes	20	Regular	No		Yes		Walking	Before 6:00 am	After 11:00 pm	No		No	No	No	No	No	0	No									Enjera	From my home	Mother	Never	Yes	Yes	Education on healthy breakfas	< 3times	Never eat it	7
156	Male	Grade 10	9	>5	Urban	With family	No formal education	Primary school	Farmer	Farmer	500	Low income	Yes	30	Regular	No		Yes		Walking	6:00–7:00 am	After 11:00 pm	No		No	No	No	No	No	0	No									Enjera	From my home	Mother	Often	Yes	Yes	School breakfast Program	< 3times	One times	5
157	Male	Grade 9	9	>5	Rural	With family	Primary school	Secondary school	Farmer	Farmer	3400	High income	Yes	9	Irregular	No		Yes		Walking	Before 6:00 am	10:00–11:00 pm	No		No	No	No	No	No	0	No	No	No	Yes	No	No	No	No	No	Enjera	From my home	Mother	Often	Yes	Yes	Education on healthy breakfas	< 3times	One times	5
158	Male	Grade 9	9	>5	Urban	With family	No formal education	No formal education	Merchant	Merchant	11000	High income	Yes	25	Regular	No		Yes		Walking	Before 6:00 am	After 11:00 pm	No		No	No	No	No	No	0	No									Maize and sorgum	From my home	Mother	Always	Yes	Yes	School breakfast Program	< 3times	Two times	7
159	Male	Grade 10	7	>5	Rural	With family	Primary school	Primary school	Merchant	Farmer	2000	Low income	No		Regular	No		Yes		Walking	Before 6:00 am	10:00–11:00 pm	No		No	No	No	No	No	0	No									Bread	On the way to school	Mother	Never	Yes	Yes	Education on healthy breakfas	< 3times	Two times	5
160	Male	Grade 9	13	>5	Rural	With friends	No formal education	No formal education	Farmer	Farmer	2000	Low income	Yes	30	Irregular	No		No	10	Walking	Before 6:00 am	10:00–11:00 pm	No		Yes	No	No	No	Yes	2	Yes	Yes	No	No	No	No	No	No	No	Basso	From my home	Sister	Sometimes	Yes	No		< 3times	One times	4
161	Female	Grade 10	7	>5	Rural	With family	Primary school	Primary school	Merchant	Farmer	2000	Low income	No		Regular	No		Yes		Walking	Before 6:00 am	10:00–11:00 pm	No		No	No	No	No	No	0	No									Baqela and Tea	From my home	Mother	Sometimes	Yes	Yes	Education on healthy breakfas	< 3times	Two times	7
162	Female	Grade 10	10	>5	Rural	With friends	Primary school	Primary school	Farmer	Farmer	1000	Low income	No		Irregular	No		Yes		Walking	6:00–7:00 am	10:00–11:00 pm	No		No	No	No	No	No	0	No	Yes	No	No	No	No	No	No	No	Enjera	From my home	Mother	Never	Yes	No		< 3times	One times	5
163	Male	Grade 9	5	≤5	Urban	With family	Primary school	Primary school	Merchant	Merchant	2500	High income	Yes	15	Irregular	No		Yes		Walking	Before 6:00 am	10:00–11:00 pm	No		No	Yes	No	No	Yes	2	Yes	No	No	Yes	No	No	No	No	No	Baqela	On the way to school	Mother	Sometimes	Yes	Yes	Education on healthy breakfas	< 3times	One times	5
164	Male	Grade 9	10	>5	Urban	With family	Secondary school	Primary school	Merchant	Merchant	3000	High income	Yes	15	Irregular	No		Yes		Walking	Before 6:00 am	After 11:00 pm	No		No	No	No	No	No	0	No	No	Yes	No	No	No	No	No	No	Enjera and Bread	From my home	Sister	Always	Yes	No		≥ 3times	Never eat it	5
165	Male	Grade 9	6	>5	Urban	With friends	No formal education	Secondary school	Government employer	Farmer	2500	High income	Yes	30	Irregular	No		No	6	Walking	7:00–8:00 am	Before 9:00 pm	No		Yes	No	No	No	Yes	2	Yes	No	Yes	No	No	No	Yes	No	No	Baqela and Ater	From my home	Mother	Sometimes	Yes	No		≥ 3times	One times	7
166	Male	Grade 9	8	>5	Rural	With family	Secondary school	Primary school	Farmer	Farmer	4500	High income	Yes	20	Regular	No		Yes		Walking	7:00–8:00 am	After 11:00 pm	No		No	No	No	No	No	0	No									Enjera and Bread	From my home	Sister	Always	Yes	No		≥ 3times	Never eat it	7
167	Male	Grade 9	10	>5	Urban	With friends	No formal education	Primary school	Merchant	Farmer	2800	High income	Yes	30	Irregular	No		Yes		Walking	7:00–8:00 am	9:00–10:00 pm	No		No	No	No	No	No	0	No	No	Yes	No	No	No	No	No	No	Baqela	From my home	Mother	Sometimes	Yes	Yes	Education on healthy breakfas	≥ 3times	Two times	4
168	Male	Grade 10	8	>5	Rural	With friends	No formal education	Secondary school	Farmer	Farmer	3000	High income	Yes	30	Regular	No		Yes		Walking	Before 6:00 am	After 11:00 pm	Yes	Cancer	No	No	No	No	No	0	No									Maize	Others	My self	Often	Yes	No		< 3times	One times	5
169	Male	Grade 9	8	>5	Rural	With family	Primary school	Secondary school	Farmer	Farmer	2800	High income	Yes	24	Irregular	No		Yes		Walking	Before 6:00 am	10:00–11:00 pm	No		No	No	No	No	No	0	No	No	No	Yes	No	No	No	No	No	Enjera	From my home	Mother	Always	Yes	No		≥ 3times	One times	3
170	Female	Grade 10	5	≤5	Rural	With friends	Secondary school	No formal education	House wife	Farmer	450	Low income	Yes	7	Regular	No		Yes		Walking	After 8:00 am	After 11:00 pm	No		No	No	No	No	No	0	No									Enjera and full	From my home	My self	Always	Yes	Yes	Education on healthy breakfas	< 3times	Two times	6
171	Male	Grade 9	6	>5	Urban	With friends	No formal education	Secondary school	Farmer	Merchant	3000	High income	Yes	30	Irregular	Yes	10	Yes		Walking	6:00–7:00 am	After 11:00 pm	No		Yes	No	No	No	Yes	2	Yes	No	Yes	Yes	No	No	Yes	No	No	Bread	Others	Mother	Sometimes	Yes	Yes	Education on healthy breakfas	≥ 3times	Two times	3
172	Male	Grade 9	6	>5	Rural	With friends	No formal education	No formal education	Farmer	Farmer	5400	High income	Yes	30	Regular	No		Yes		Walking	6:00–7:00 am	10:00–11:00 pm	No		No	No	No	No	No	0	No									Enjera	From my home	Mother	Always	Yes	No		< 3times	Two times	5
173	Male	Grade 10	9	>5	Rural	With friends	Primary school	Primary school	Farmer	Farmer	4200	High income	No		Regular	No		Yes		Walking	Before 6:00 am	10:00–11:00 pm	No		No	No	No	No	No	0	No									Baqela	On the way to school	Mother	Never	Yes	No		≥ 3times	One times	7
174	Male	Grade 10	9	>5	Rural	With friends	Primary school	Primary school	Farmer	Farmer	7000	High income	No		Regular	No		Yes		Walking	Before 6:00 am	After 11:00 pm	No		No	No	No	No	No	0	No									Baqela	On the way to school	Mother	Sometimes	Yes	Yes	Education on healthy breakfas	≥ 3times	Two times	7
175	Male	Grade 10	5	≤5	Rural	With friends	No formal education	No formal education	Farmer	Farmer	1700	Low income	Yes	20	Irregular	No		Yes		Walking	6:00–7:00 am	After 11:00 pm	No		Yes	No	No	No	Yes	2	Yes	Yes	No	No	No	No	No	No	No	Basso	From my home	Mother	Sometimes	No	No		< 3times	Two times	5
176	Male	Grade 10	8	>5	Urban	With family	Primary school	Primary school	Farmer	Farmer	3000	High income	Yes	15	Irregular	No		Yes		Walking	6:00–7:00 am	10:00–11:00 pm	No		No	No	No	No	No	0	No	Yes	No	No	No	No	No	No	No	Baqela and Fast food	From my home	Mother	Always	Yes	Yes	Education on healthy breakfas	< 3times	Two times	4
177	Male	Grade 10	9	>5	Rural	With family	No formal education	No formal education	House wife	Farmer	2500	High income	Yes	30	Irregular	No		Yes		Walking	Before 6:00 am	After 11:00 pm	No		No	No	No	No	No	0	No	No	No	No	No	No	No	No	Yes	Porriage	From my home	Mother	Never	Yes	No		< 3times	One times	5
178	Male	Grade 10	7	>5	Rural	With family	Primary school	Secondary school	House wife	Farmer	1500	Low income	Yes	15	Regular	No		Yes		Walking	6:00–7:00 am	9:00–10:00 pm	No		No	No	No	No	No	0	No									Baqela	From my home	Mother	Always	Yes	Yes	Education on healthy breakfas	≥ 3times	Two times	6
179	Female	Grade 9	8	>5	Urban	With family	Primary school	Primary school	Merchant	Farmer	4900	High income	No		Regular	No		Yes		Walking	Before 6:00 am	After 11:00 pm	No		No	No	No	No	No	0	No									Bread and Tea	From my home	My self	Always	Yes	Yes	Education on healthy breakfas	≥ 3times	Two times	6
180	Male	Grade 9	6	>5	Urban	With family	No formal education	Above secondary schoo	Farmer	Farmer	2400	High income	Yes	10	Irregular	No		Yes		Walking	6:00–7:00 am	10:00–11:00 pm	No		No	No	No	No	No	0	No	No	No	No	No	Yes	No	No	No	Bread	From my home	Mother	Sometimes	Yes	No		< 3times	Two times	5
181	Male	Grade 9	7	>5	Rural	With friends	No formal education	No formal education	Merchant	Farmer	2000	Low income	Yes	30	Irregular	No		Yes		Walking	Before 6:00 am	10:00–11:00 pm	No		No	No	No	No	No	0	No	Yes	No	No	No	No	No	No	No	Enjera	On the way to school	Mother	Always	Yes	No		< 3times	Two times	4
182	Male	Grade 9	7	>5	Rural	With family	Primary school	Primary school	Merchant	Farmer	2100	High income	Yes	10	Irregular	No		Yes		Walking	6:00–7:00 am	After 11:00 pm	No		No	No	No	No	No	0	No	No	No	Yes	Yes	No	No	No	No	Enjera	From my home	Mother	Never	Yes	No		< 3times	Two times	5
183	Male	Grade 9	7	>5	Rural	With family	Primary school	Primary school	House wife	Farmer	5000	High income	Yes	30	Regular	No		Yes		Walking	Before 6:00 am	9:00–10:00 pm	No		No	No	No	No	No	0	No									Fast food	On the way to school	Sister	Often	Yes	No		≥ 3times	Two times	5
184	Female	Grade 10	5	≤5	Rural	With family	No formal education	Secondary school	House wife	Farmer	1500	Low income	Yes	25	Irregular	No		Yes		Walking	Before 6:00 am	9:00–10:00 pm	No		No	No	No	No	No	0	No	Yes	No	No	No	No	No	No	No	Bread	From my home	My self	Often	Yes	No		< 3times	Two times	5
185	Female	Grade 10	10	>5	Rural	With family	Primary school	Secondary school	Farmer	Farmer	3000	High income	No		Irregular	No		Yes		Walking	6:00–7:00 am	After 11:00 pm	No		No	No	No	No	No	0	No	Yes	No	No	No	No	No	No	No	Bread	From my home	Mother	Always	Yes	Yes	Education on healthy breakfas	< 3times	Two times	5
186	Female	Grade 10	7	>5	Rural	With family	No formal education	No formal education	Farmer	Farmer	1200	Low income	No		Irregular	No		Yes		Walking	Before 6:00 am	10:00–11:00 pm	No		No	No	No	No	No	0	No	No	No	No	No	Yes	No	No	No	Baqela	From my home	My self	Often	Yes	No		≥ 3times	One times	4
187	Female	Grade 10	6	>5	Rural	With family	No formal education	Secondary school	House wife	Farmer	1400	Low income	No		Irregular	No		Yes		Walking	Before 6:00 am	10:00–11:00 pm	No		No	No	No	No	No	0	No	No	No	No	No	Yes	No	No	No	Basso	From my home	My self	Often	Yes	No		≥ 3times	One times	5
188	Female	Grade 10	12	>5	Rural	With family	No formal education	No formal education	Farmer	Farmer	1380	Low income	No		Regular	No		Yes		Walking	Before 6:00 am	After 11:00 pm	No		No	No	No	No	No	0	No									Baqela	From my home	Mother	Always	Yes	No		≥ 3times	One times	4
189	Female	Grade 10	9	>5	Rural	With family	Above secondary school	Above secondary schoo	Farmer	Farmer	800	Low income	Yes	30	Irregular	No		Yes		Walking	Before 6:00 am	10:00–11:00 pm	No		Yes	No	No	No	Yes	2	Yes	No	No	No	No	Yes	No	No	No	Enjera	From my home	My self	Often	Yes	Yes	Education on healthy breakfas	< 3times	Two times	4
190	Female	Grade 10	12	>5	Rural	With family	Primary school	Primary school	Farmer	Farmer	950	Low income	Yes	30	Irregular	No		Yes		Walking	Before 6:00 am	After 11:00 pm	No		No	No	No	No	No	0	No	No	No	No	No	Yes	No	No	No	Baqela	From my home	My self	Often	Yes	Yes	Education on healthy breakfas	≥ 3times	Two times	3
191	Female	Grade 10	6	>5	Urban	With family	Above secondary school	Above secondary schoo	Farmer	Farmer	500	Low income	No		Irregular	No		Yes		Walking	6:00–7:00 am	9:00–10:00 pm	No		No	No	No	No	No	0	No	No	No	No	No	No	No	No	Yes	Firfir	From my home	Mother	Sometimes	Yes	No		< 3times	Two times	5
192	Male	Grade 9	4	≤5	Rural	With family	No formal education	Primary school	Farmer	Farmer	5750	High income	Yes	16	Regular	No		Yes		Walking	6:00–7:00 am	10:00–11:00 pm	No		No	No	No	No	No	0	No									Bread and Tea	From my home	Mother	Often	Yes	Yes	School breakfast Program	≥ 3times	Two times	7
193	Female	Grade 10	7	>5	Urban	With family	Above secondary school	Above secondary schoo	Farmer	Farmer	3000	High income	No		Irregular	No		Yes		Walking	7:00–8:00 am	10:00–11:00 pm	Yes	DM	No	No	No	No	No	0	No	No	No	No	No	No	No	Yes	No	Firfir	From my home	Mother	Sometimes	Yes	No		≥ 3times	Two times	6
194	Female	Grade 10	5	≤5	Urban	With family	Above secondary school	Above secondary schoo	Farmer	Farmer	3500	High income	No		Irregular	No		Yes		Walking	6:00–7:00 am	Before 9:00 pm	No		Yes	No	No	No	Yes	2	Yes	No	No	No	No	No	No	Yes	No	Avocado	From my home	Mother	Never	Yes	No		< 3times	One times	5
195	Male	Grade 10	7	>5	Urban	With family	Secondary school	Above secondary schoo	Merchant	Farmer	5000	High income	No		Regular	No		Yes		Using trasnsports	Before 6:00 am	9:00–10:00 pm	No		No	No	No	No	No	0	No									fruit and vegetable	From my home	Mother	Never	Yes	Yes	Education on healthy breakfas	≥ 3times	One times	6
196	Male	Grade 10	6	>5	Urban	With family	Above secondary school	Above secondary schoo	House wife	Farmer	3000	High income	No		Regular	No		Yes		Walking	Before 6:00 am	9:00–10:00 pm	No		No	No	No	No	No	0	No									fruit and vagetable	From my home	Mother	Often	Yes	Yes	Education on healthy breakfas	≥ 3times	Two times	7
197	Male	Grade 9	8	>5	Urban	With family	No formal education	No formal education	House wife	Merchant	2000	Low income	No		Irregular	No		Yes		Walking	Before 6:00 am	After 11:00 pm	No		Yes	No	No	No	Yes	2	Yes	No	Yes	No	No	No	No	No	No	Bread	From my home	Sister	Sometimes	Yes	Yes	Education on healthy breakfas	< 3times	Never eat it	7
198	Male	Grade 10	9	>5	Urban	With family	No formal education	Primary school	Merchant	Merchant	3000	High income	No		Regular	No		Yes		Walking	7:00–8:00 am	After 11:00 pm	No		No	No	No	No	No	0	No									Bread	From my home	Mother	Always	Yes	Yes	School breakfast Program	< 3times	Two times	7
199	Female	Grade 10	3	≤5	Urban	With family	Above secondary school	Above secondary schoo	House wife	Others	8000	High income	No		Irregular	No		Yes		Walking	Before 6:00 am	After 11:00 pm	No		No	No	No	No	No	0	No	Yes	No	No	No	No	No	No	No	Basoo	From my home	My self	Never	Yes	Yes	Education on healthy breakfas	< 3times	Two times	6
200	Female	Grade 9	13	>5	Urban	With family	Above secondary school	Above secondary schoo	Merchant	Merchant	3000	High income	No		Regular	No		Yes		Walking	Before 6:00 am	10:00–11:00 pm	No		No	No	No	No	No	0	No									egg	From my home	Mother	Never	Yes	No		< 3times	Two times	6
201	Female	Grade 9	7	>5	Urban	With family	Above secondary school	Above secondary schoo	Government employer	Farmer	6000	High income	No		Regular	No		Yes		Walking	Before 6:00 am	9:00–10:00 pm	No		No	No	No	No	No	0	No									Bread	From my home	Mother	Sometimes	Does not matter	Yes	Education on healthy breakfas	< 3times	One times	7
202	Male	Grade 9	4	≤5	Urban	With family	Secondary school	Above secondary schoo	Government employer	Farmer	4000	High income	No		Regular	No		Yes		Walking	Before 6:00 am	After 11:00 pm	No		No	No	No	No	No	0	No									Bread	On the way to school	My self	Sometimes	Yes	No		≥ 3times	Never eat it	2
203	Female	Grade 9	4	≤5	Urban	With family	Secondary school	Secondary school	Merchant	Merchant	1800	Low income	No		Irregular	No		Yes		Walking	Before 6:00 am	Before 9:00 pm	No		No	No	No	No	No	0	No	Yes	No	No	No	No	No	No	No	Egg and Bread	From my home	Mother	Always	Yes	Yes	School breakfast Program	< 3times	Never eat it	7
204	Female	Grade 9	4	≤5	Urban	With family	Secondary school	Above secondary schoo	House wife	Farmer	8000	High income	No		Regular	No		Yes		Walking	6:00–7:00 am	10:00–11:00 pm	No		No	No	No	No	No	0	No									Enjera	From my home	Mother	Always	Yes	Yes	Education on healthy breakfas	≥ 3times	Never eat it	6
205	Female	Grade 10	7	>5	Rural	With family	No formal education	Secondary school	Farmer	Farmer	5000	High income	No		Regular	No		Yes		Walking	Before 6:00 am	10:00–11:00 pm	No		No	No	No	No	No	0	No	Yes	No	No	No	No	No	No	No	Bread	From my home	Mother	Always	Yes	Yes	Education on healthy breakfas	< 3times	Never eat it	7
206	Female	Grade 10	7	>5	Rural	With family	No formal education	No formal education	Farmer	Farmer	1800	Low income	No		Irregular	No		Yes		Walking	Before 6:00 am	10:00–11:00 pm	No		Yes	Yes	No	No	Yes	3	Yes	Yes	No	No	No	No	No	No	No	Bread	From my home	Mother	Never	Yes	No		< 3times	Never eat it	6
207	Female	Grade 9	4	≤5	Urban	With friends	Primary school	Secondary school	Farmer	Farmer	7000	High income	Yes	8	Regular	No		Yes		Walking	Before 6:00 am	After 11:00 pm	No		No	No	No	No	No	0	No									Bread	From my home	My self	Sometimes	Does not matter	Yes	Education on healthy breakfas	< 3times	Never eat it	7
208	Female	Grade 9	4	≤5	Urban	With family	No formal education	Secondary school	House wife	Government employer	8000	High income	No		Regular	No		Yes		Using trasnsports	Before 6:00 am	10:00–11:00 pm	No		No	No	No	No	No	0	No									Bread and Full	From my home	Mother	Always	Yes	Yes	Education on healthy breakfas	≥ 3times	Never eat it	7
209	Female	Grade 9	5	≤5	Urban	With family	No formal education	Secondary school	House wife	Government employer	7000	High income	No		Regular	No		Yes		Using trasnsports	Before 6:00 am	10:00–11:00 pm	No		No	No	No	No	No	0	No									Basso and Tea	From my home	Mother	Always	Yes	Yes	Education on healthy breakfas	≥ 3times	Never eat it	7
210	Female	Grade 9	4	≤5	Urban	With family	No formal education	Secondary school	House wife	Government employer	9500	High income	No		Regular	No		Yes		Using trasnsports	Before 6:00 am	10:00–11:00 pm	No		No	No	No	No	No	0	No									Bread and Milk	From my home	Mother	Always	Yes	Yes	Education on healthy breakfas	≥ 3times	Never eat it	5
211	Female	Grade 9	5	≤5	Urban	With family	No formal education	Secondary school	House wife	Government employer	12000	High income	No		Regular	No		Yes		Using trasnsports	Before 6:00 am	10:00–11:00 pm	No		No	No	No	No	No	0	No									Bread and Tea	From my home	Mother	Always	Yes	Yes	Education on healthy breakfas	≥ 3times	Never eat it	4
212	Female	Grade 9	3	≤5	Urban	With family	No formal education	Secondary school	House wife	Government employer	6000	High income	No		Regular	No		Yes		Using trasnsports	Before 6:00 am	10:00–11:00 pm	No		No	No	No	No	No	0	No									Basso and Tea	From my home	Mother	Always	Yes	Yes	Education on healthy breakfas	≥ 3times	Never eat it	1
213	Female	Grade 9	4	≤5	Urban	With family	No formal education	Secondary school	House wife	Government employer	8500	High income	No		Regular	No		Yes		Using trasnsports	Before 6:00 am	10:00–11:00 pm	No		No	No	No	No	No	0	No									Bread and Tea	From my home	Mother	Always	Yes	Yes	Education on healthy breakfas	≥ 3times	Never eat it	4
214	Female	Grade 9	3	≤5	Urban	With family	No formal education	Secondary school	House wife	Government employer	6500	High income	No		Regular	No		Yes		Using trasnsports	Before 6:00 am	10:00–11:00 pm	No		No	No	No	No	No	0	No									Bread and Milk	From my home	Mother	Always	Yes	Yes	Education on healthy breakfas	≥ 3times	Never eat it	1
215	Female	Grade 9	4	≤5	Urban	With family	No formal education	Secondary school	House wife	Government employer	7500	High income	No		Regular	No		Yes		Using trasnsports	Before 6:00 am	10:00–11:00 pm	No		No	No	No	No	No	0	No									Bread and Egg	From my home	Mother	Always	Yes	Yes	Education on healthy breakfas	≥ 3times	Never eat it	4
216	Female	Grade 9	3	≤5	Urban	With family	No formal education	Secondary school	House wife	Government employer	3400	High income	No		Regular	No		Yes		Using trasnsports	Before 6:00 am	10:00–11:00 pm	No		No	No	No	No	No	0	No									Basoon and Tea	From my home	Mother	Always	Yes	Yes	Education on healthy breakfas	≥ 3times	Never eat it	4
217	Female	Grade 9	4	≤5	Urban	With family	No formal education	Secondary school	House wife	Government employer	7000	High income	No		Regular	No		Yes		Using trasnsports	Before 6:00 am	10:00–11:00 pm	No		No	No	No	No	No	0	No									Bread and Egg	From my home	Mother	Always	Yes	Yes	Education on healthy breakfas	≥ 3times	Never eat it	4
218	Female	Grade 9	4	≤5	Urban	With family	No formal education	Secondary school	Merchant	Government employer	6500	High income	No		Regular	No		Yes		Using trasnsports	Before 6:00 am	10:00–11:00 pm	No		No	No	No	No	No	0	No									Porriage	From my home	Mother	Always	Yes	Yes	Education on healthy breakfas	≥ 3times	Never eat it	4
219	Female	Grade 9	5	≤5	Urban	With family	No formal education	Secondary school	Merchant	Government employer	6100	High income	No		Regular	No		Yes		Using trasnsports	Before 6:00 am	10:00–11:00 pm	No		No	No	No	No	No	0	No									Porriage	From my home	Mother	Always	Yes	Yes	Education on healthy breakfas	≥ 3times	Never eat it	4
220	Female	Grade 9	4	≤5	Urban	With family	No formal education	Secondary school	Merchant	Government employer	5400	High income	No		Regular	No		Yes		Using trasnsports	Before 6:00 am	10:00–11:00 pm	No		No	No	No	No	No	0	No									Porriage	From my home	Mother	Always	Yes	Yes	Education on healthy breakfas	≥ 3times	Never eat it	4
221	Female	Grade 9	5	≤5	Rural	With family	Primary school	Secondary school	Merchant	Government employer	6000	High income	No		Regular	No		Yes		Using trasnsports	Before 6:00 am	10:00–11:00 pm	No		No	No	No	No	No	0	No									Bread and Full	From my home	Mother	Always	Yes	Yes	Education on healthy breakfas	≥ 3times	Never eat it	4
222	Female	Grade 9	3	≤5	Rural	With family	Primary school	Secondary school	Merchant	Government employer	6500	High income	No		Regular	No		Yes		Using trasnsports	Before 6:00 am	10:00–11:00 pm	No		No	No	No	No	No	0	No									Porriage	From my home	Mother	Always	Yes	Yes	Education on healthy breakfas	≥ 3times	Never eat it	4
223	Female	Grade 9	6	>5	Rural	Alone	No formal education	No formal education	Farmer	Farmer	1800	High income	No		Irregular	Yes	7	No	8	Walking	Before 6:00 am	After 11:00 pm	No		No	No	No	No	No	0	No	No	Yes	No	No	Yes	No	No	Yes	Basso	On the way to school	My self	Never	No	Yes	School breakfast Program	< 3times	Never eat it	2
224	Female	Grade 9	7	>5	Rural	Alone	No formal education	No formal education	Farmer	Farmer	5000	High income	No		Irregular	Yes	12	No	7	Walking	Before 6:00 am	After 11:00 pm	No		No	No	No	No	No	0	No	No	Yes	No	No	Yes	No	No	No	Porriage	On the way to school	My self	Never	No	Yes	School breakfast Program	< 3times	Never eat it	2
225	Female	Grade 9	8	>5	Rural	Alone	No formal education	No formal education	Farmer	Farmer	4800	High income	No		Irregular	Yes	9	No	4	Walking	6:00–7:00 am	After 11:00 pm	No		No	No	No	No	No	0	No	No	Yes	No	No	Yes	No	No	No	Bread and full	On the way to school	My self	Never	No	Yes	School breakfast Program	< 3times	Never eat it	2
226	Female	Grade 9	9	>5	Rural	Alone	No formal education	No formal education	Farmer	Farmer	3800	High income	No		Irregular	Yes	6	No	5	Walking	6:00–7:00 am	After 11:00 pm	No		No	No	No	No	No	0	No	No	Yes	No	No	Yes	No	No	No	Firfir	On the way to school	My self	Never	No	Yes	School breakfast Program	< 3times	Never eat it	2
227	Female	Grade 9	8	>5	Rural	Alone	No formal education	No formal education	Farmer	Farmer	3500	High income	No		Irregular	Yes	7	No	3	Walking	6:00–7:00 am	After 11:00 pm	No		No	No	No	No	No	0	No	No	Yes	No	No	Yes	No	No	No	Coffee	On the way to school	My self	Never	No	Yes	School breakfast Program	< 3times	Never eat it	2
228	Male	Grade 9	4	≤5	Urban	With family	No formal education	No formal education	Merchant	Government employer	7890	High income	No		Regular	No		Yes		Using trasnsports	Before 6:00 am	Before 9:00 pm	No		No	No	No	No	No	0	No									Bread and Tea	From my home	Mother	Always	Yes	Yes	School breakfast Program	≥ 3times	Never eat it	5
229	Male	Grade 9	5	≤5	Urban	With family	No formal education	No formal education	Merchant	Government employer	7000	High income	No		Regular	No		Yes		Using trasnsports	Before 6:00 am	Before 9:00 pm	No		No	No	No	No	No	0	No									Toast/Biscuit	From my home	Mother	Always	Yes	Yes	School breakfast Program	≥ 3times	Never eat it	7
230	Male	Grade 9	4	≤5	Urban	With family	No formal education	No formal education	Merchant	Government employer	9500	High income	No		Regular	No		Yes		Using trasnsports	Before 6:00 am	Before 9:00 pm	No		No	No	No	No	No	0	No									Coffee	From my home	Mother	Always	Yes	Yes	School breakfast Program	≥ 3times	Never eat it	6
231	Male	Grade 9	5	≤5	Urban	With family	No formal education	No formal education	Merchant	Government employer	10500	High income	No		Regular	No		Yes		Using trasnsports	Before 6:00 am	Before 9:00 pm	No		No	No	No	No	No	0	No									Toast/Biscuit	From my home	Mother	Always	Yes	Yes	School breakfast Program	≥ 3times	Never eat it	7
232	Male	Grade 9	3	≤5	Urban	With family	No formal education	No formal education	Merchant	Government employer	6000	High income	No		Regular	No		Yes		Using trasnsports	Before 6:00 am	Before 9:00 pm	No		No	No	No	No	No	0	No									Bread and Full	From my home	Mother	Always	Yes	Yes	School breakfast Program	≥ 3times	Never eat it	6
233	Male	Grade 9	4	≤5	Urban	With family	No formal education	No formal education	Merchant	Government employer	8000	High income	No		Regular	No		Yes		Using trasnsports	Before 6:00 am	Before 9:00 pm	No		No	No	No	No	No	0	No									Porriage	From my home	Mother	Always	Yes	Yes	School breakfast Program	≥ 3times	Never eat it	5
234	Male	Grade 9	3	≤5	Urban	With family	No formal education	No formal education	Merchant	Government employer	6500	High income	No		Regular	No		Yes		Using trasnsports	Before 6:00 am	Before 9:00 pm	No		No	No	No	No	No	0	No									Toast/Biscuit	From my home	Mother	Always	Yes	Yes	School breakfast Program	≥ 3times	Never eat it	7
235	Male	Grade 9	4	≤5	Urban	With family	No formal education	No formal education	Merchant	Government employer	4800	High income	No		Regular	No		Yes		Using trasnsports	Before 6:00 am	Before 9:00 pm	No		No	No	No	No	No	0	No									Firfir	From my home	Mother	Always	Yes	Yes	School breakfast Program	≥ 3times	Never eat it	6
236	Male	Grade 9	3	≤5	Urban	With family	No formal education	No formal education	Merchant	Government employer	4400	High income	No		Regular	No		Yes		Using trasnsports	Before 6:00 am	Before 9:00 pm	No		No	No	No	No	No	0	No									Porriage	From my home	Mother	Always	Yes	Yes	School breakfast Program	≥ 3times	Never eat it	7
237	Male	Grade 9	4	≤5	Urban	With family	No formal education	No formal education	Merchant	Government employer	7000	High income	No		Regular	No		Yes		Using trasnsports	Before 6:00 am	Before 9:00 pm	No		No	No	No	No	No	0	No									Bread and Full	From my home	Mother	Always	Yes	Yes	School breakfast Program	≥ 3times	Never eat it	6
238	Female	Grade 9	6	>5	Rural	Alone	No formal education	No formal education	House wife	Farmer	9400	High income	No		Irregular	Yes	7	Yes		Walking	7:00–8:00 am	After 11:00 pm	No		No	No	No	No	No	0	No	No	Yes	No	No	Yes	No	No	Yes	Bread and Shiro	On the way to school	Sister	Never	No	Yes	School breakfast Program	< 3times	Never eat it	2
239	Female	Grade 9	7	>5	Rural	Alone	No formal education	No formal education	House wife	Farmer	7000	High income	No		Irregular	Yes	12	Yes		Walking	7:00–8:00 am	After 11:00 pm	No		No	No	No	No	No	0	No	No	Yes	No	No	Yes	No	No	Yes	Bread and Tea	On the way to school	Sister	Never	No	Yes	School breakfast Program	< 3times	Never eat it	2
240	Female	Grade 9	8	>5	Rural	Alone	No formal education	No formal education	House wife	Farmer	9500	High income	No		Irregular	Yes	9	Yes		Walking	7:00–8:00 am	After 11:00 pm	No		No	No	No	No	No	0	No	No	Yes	No	No	Yes	No	No	Yes	Porriage	On the way to school	Sister	Never	No	Yes	School breakfast Program	< 3times	Never eat it	2
241	Female	Grade 9	9	>5	Rural	Alone	No formal education	No formal education	House wife	Farmer	2000	Low income	No		Irregular	Yes	6	Yes		Walking	7:00–8:00 am	After 11:00 pm	No		No	No	No	No	No	0	No	No	Yes	No	No	Yes	No	No	Yes	Porriage	On the way to school	Sister	Never	No	Yes	School breakfast Program	< 3times	Never eat it	2
242	Female	Grade 9	8	>5	Rural	Alone	No formal education	No formal education	House wife	Farmer	4800	High income	No		Irregular	Yes	7	Yes		Walking	7:00–8:00 am	After 11:00 pm	No		No	No	No	No	No	0	No	No	Yes	No	No	Yes	No	No	Yes	Bread and Tea	On the way to school	Sister	Never	No	Yes	School breakfast Program	< 3times	Never eat it	2
243	Female	Grade 9	7	>5	Rural	Alone	No formal education	No formal education	House wife	Farmer	3800	High income	No		Irregular	No		Yes		Walking	7:00–8:00 am	After 11:00 pm	No		No	No	No	No	No	0	No	No	Yes	No	No	Yes	No	No	No	Toast/Biscuit	On the way to school	Sister	Never	No	Yes	School breakfast Program	< 3times	Never eat it	2
244	Female	Grade 9	11	>5	Rural	Alone	No formal education	No formal education	House wife	Farmer	5000	High income	No		Irregular	No		Yes		Walking	7:00–8:00 am	10:00–11:00 pm	No		No	No	No	No	No	0	No	No	Yes	No	No	Yes	No	No	No	Toast/Biscuit	On the way to school	Sister	Never	No	Yes	School breakfast Program	< 3times	Never eat it	2
245	Female	Grade 9	9	>5	Rural	Alone	No formal education	No formal education	House wife	Farmer	6500	High income	No		Irregular	No		Yes		Walking	7:00–8:00 am	10:00–11:00 pm	No		No	No	No	No	No	0	No	No	Yes	No	No	Yes	No	No	No	Egg and Bread	On the way to school	Sister	Never	No	Yes	School breakfast Program	< 3times	Never eat it	2
246	Female	Grade 9	7	>5	Rural	Alone	No formal education	No formal education	House wife	Farmer	5600	High income	No		Irregular	No		Yes		Walking	7:00–8:00 am	10:00–11:00 pm	No		No	No	No	No	No	0	No	No	Yes	No	No	Yes	No	No	No	Toast/Biscuit	On the way to school	Sister	Never	No	Yes	School breakfast Program	< 3times	Never eat it	2
247	Female	Grade 9	8	>5	Rural	Alone	No formal education	No formal education	House wife	Farmer	7000	High income	No		Irregular	No		Yes		Walking	7:00–8:00 am	10:00–11:00 pm	No		No	No	No	No	No	0	No	No	Yes	No	No	Yes	No	No	Yes	Toast/Biscuit	On the way to school	Sister	Never	No	Yes	School breakfast Program	< 3times	Never eat it	2
248	Female	Grade 9	9	>5	Rural	With friends	No formal education	No formal education	House wife	Farmer	8550	High income	No		Irregular	No		Yes		Walking	7:00–8:00 am	10:00–11:00 pm	No		No	No	No	No	No	0	No	No	Yes	No	No	Yes	No	No	Yes	Porriage	On the way to school	My self	Never	No	Yes	School breakfast Program	< 3times	Never eat it	2
249	Female	Grade 9	9	>5	Rural	With friends	No formal education	No formal education	House wife	Farmer	7000	High income	No		Irregular	No		Yes		Walking	7:00–8:00 am	10:00–11:00 pm	No		No	No	No	No	No	0	No	No	Yes	Yes	No	Yes	No	No	Yes	Bread and Egg	On the way to school	My self	Never	No	Yes	School breakfast Program	< 3times	Never eat it	2
250	Female	Grade 9	8	>5	Rural	With friends	No formal education	No formal education	House wife	Farmer	7500	High income	No		Irregular	No		Yes		Walking	After 8:00 am	10:00–11:00 pm	No		No	No	No	No	No	0	No	No	Yes	Yes	No	Yes	No	No	Yes	Bread and Coffee	On the way to school	My self	Never	No	Yes	School breakfast Program	< 3times	Never eat it	2
251	Female	Grade 9	7	>5	Rural	With friends	No formal education	No formal education	House wife	Farmer	2000	Low income	No		Irregular	No		Yes		Walking	7:00–8:00 am	10:00–11:00 pm	No		No	No	No	No	No	0	No	No	Yes	Yes	No	Yes	No	No	Yes	Porriage	On the way to school	My self	Never	No	Yes	School breakfast Program	< 3times	Never eat it	2
252	Female	Grade 9	11	>5	Rural	With friends	No formal education	No formal education	House wife	Farmer	4800	High income	No		Irregular	No		Yes		Walking	6:00–7:00 am	10:00–11:00 pm	No		No	No	No	No	No	0	No	No	Yes	Yes	No	Yes	No	No	No	Porriage	On the way to school	My self	Never	No	Yes	School breakfast Program	< 3times	Never eat it	2
253	Female	Grade 9	9	>5	Rural	With friends	No formal education	No formal education	House wife	Farmer	3800	High income	No		Irregular	No		Yes		Walking	6:00–7:00 am	10:00–11:00 pm	No		No	No	No	No	No	0	No	No	Yes	Yes	No	Yes	No	No	No	Porriage	On the way to school	Other	Never	No	Yes	School breakfast Program	< 3times	Never eat it	2
254	Female	Grade 9	8	>5	Rural	With friends	No formal education	No formal education	House wife	Farmer	5000	High income	No		Irregular	No		Yes		Walking	After 8:00 am	10:00–11:00 pm	No		No	No	No	No	No	0	No	No	Yes	Yes	No	Yes	No	No	No	Bread and Tea	On the way to school	Other	Never	No	Yes	School breakfast Program	< 3times	Never eat it	2
255	Female	Grade 9	7	>5	Rural	With friends	No formal education	No formal education	House wife	Farmer	6500	High income	No		Irregular	Yes		Yes		Walking	After 8:00 am	10:00–11:00 pm	No		No	No	No	No	No	0	No	No	Yes	No	No	Yes	No	No	No	Porriage	On the way to school	Other	Never	No	Yes	School breakfast Program	< 3times	Never eat it	2
256	Female	Grade 9	11	>5	Rural	With friends	No formal education	No formal education	House wife	Farmer	600	Low income	No		Irregular	Yes		Yes		Walking	6:00–7:00 am	10:00–11:00 pm	No		No	No	No	No	No	0	No	No	Yes	No	No	Yes	No	No	No	Toast/Biscuit	On the way to school	Other	Never	No	Yes	School breakfast Program	< 3times	Never eat it	1
257	Female	Grade 9	9	>5	Rural	With friends	No formal education	No formal education	House wife	Farmer	700	Low income	No		Irregular	Yes		Yes		Walking	After 8:00 am	10:00–11:00 pm	No		No	No	No	No	No	0	No	No	Yes	No	No	Yes	No	No	No	Toast/Biscuit	On the way to school	Other	Never	No	Yes	School breakfast Program	< 3times	Never eat it	1
258	Female	Grade 9	3	≤5	Urban	Alone	No formal education	Secondary school	House wife	Merchant	8700	High income	No		Regular	Yes		Yes		Walking	6:00–7:00 am	9:00–10:00 pm	No		No	No	No	No	No	0	No									Coffee	From my home	Mother	Always	Yes	Yes	School breakfast Program	≥ 3times	Never eat it	1
259	Female	Grade 9	4	≤5	Urban	Alone	No formal education	Secondary school	House wife	Merchant	7000	High income	No		Regular	No		Yes		Walking	Before 6:00 am	9:00–10:00 pm	No		No	No	No	No	No	0	No									Porriage and Bread	From my home	Mother	Always	Yes	Yes	School breakfast Program	≥ 3times	Never eat it	1
260	Female	Grade 9	3	≤5	Urban	Alone	No formal education	Secondary school	House wife	Merchant	7500	High income	No		Regular	No		Yes		Walking	Before 6:00 am	9:00–10:00 pm	No		No	No	No	No	No	0	No									Bread and Tea	From my home	Mother	Always	Yes	Yes	School breakfast Program	≥ 3times	Never eat it	1
261	Female	Grade 9	2	≤5	Urban	Alone	No formal education	Secondary school	House wife	Merchant	4800	High income	No		Regular	No		Yes		Walking	Before 6:00 am	9:00–10:00 pm	No		No	No	No	No	No	0	No									Baqela	From my home	Mother	Always	Yes	Yes	School breakfast Program	≥ 3times	Never eat it	1
262	Female	Grade 9	4	≤5	Urban	Alone	No formal education	Secondary school	House wife	Merchant	3800	High income	No		Regular	No		Yes		Walking	Before 6:00 am	9:00–10:00 pm	No		No	No	No	No	No	0	No									Bread and Tea	From my home	Mother	Always	Yes	Yes	School breakfast Program	≥ 3times	Never eat it	1
263	Female	Grade 9	3	≤5	Urban	Alone	No formal education	Secondary school	House wife	Merchant	5000	High income	No		Regular	No		Yes		Walking	Before 6:00 am	9:00–10:00 pm	No		No	No	No	No	No	0	No									Coffee	From my home	Mother	Always	Yes	Yes	School breakfast Program	≥ 3times	Never eat it	1
264	Female	Grade 9	3	≤5	Urban	Alone	No formal education	Secondary school	House wife	Merchant	6500	High income	No		Regular	No		Yes		Walking	Before 6:00 am	9:00–10:00 pm	No		No	No	No	No	No	0	No									Toast/Biscuit	From my home	Mother	Always	Yes	Yes	School breakfast Program	≥ 3times	Never eat it	1
265	Female	Grade 9	4	≤5	Urban	Alone	No formal education	Secondary school	House wife	Merchant	4000	High income	No		Regular	No		Yes		Walking	Before 6:00 am	9:00–10:00 pm	No		No	No	No	No	No	0	No									Bread and Milk	From my home	Mother	Always	Yes	Yes	School breakfast Program	≥ 3times	Never eat it	1
266	Female	Grade 9	3	≤5	Urban	Alone	No formal education	Secondary school	House wife	Merchant	3500	High income	No		Regular	No		Yes		Walking	6:00–7:00 am	9:00–10:00 pm	No		No	No	No	No	No	0	No									hulbata and Coffee	From my home	Mother	Always	Yes	Yes	School breakfast Program	≥ 3times	Never eat it	1
267	Female	Grade 9	4	≤5	Urban	Alone	No formal education	Secondary school	House wife	Merchant	7000	High income	No		Regular	No		Yes		Walking	Before 6:00 am	9:00–10:00 pm	No		No	No	No	No	No	0	No									Enjera and Coffee	From my home	Mother	Always	Yes	Yes	School breakfast Program	≥ 3times	Never eat it	1
268	Male	Grade 9	3	≤5	Urban	With friends	No formal education	Secondary school	House wife	Merchant	5500	High income	No		Regular	No		Yes		Walking	Before 6:00 am	9:00–10:00 pm	No		No	No	No	No	No	0	No									Toast/Biscuit	From my home	Mother	Always	Yes	Yes	School breakfast Program	≥ 3times	Never eat it	1
269	Male	Grade 9	4	≤5	Urban	With friends	No formal education	Secondary school	House wife	Merchant	7000	High income	No		Regular	No		Yes		Walking	Before 6:00 am	9:00–10:00 pm	No		No	No	No	No	No	0	No									Bread and Milk	From my home	Mother	Always	Yes	Yes	School breakfast Program	≥ 3times	Never eat it	1
270	Male	Grade 9	3	≤5	Urban	With friends	No formal education	Secondary school	House wife	Merchant	8500	High income	No		Regular	No		Yes		Walking	Before 6:00 am	9:00–10:00 pm	No		No	No	No	No	No	0	No									Hulbata and Coffee	From my home	Mother	Always	Yes	Yes	School breakfast Program	≥ 3times	Never eat it	1
271	Male	Grade 9	4	≤5	Urban	With friends	No formal education	Secondary school	House wife	Merchant	4500	High income	No		Regular	No		Yes		Walking	7:00–8:00 am	9:00–10:00 pm	No		No	No	No	No	No	0	No									Bread and Milk	From my home	Mother	Always	Yes	Yes	School breakfast Program	≥ 3times	Never eat it	1
272	Male	Grade 9	4	≤5	Urban	With friends	No formal education	Secondary school	House wife	Merchant	8800	High income	No		Regular	No		Yes		Walking	7:00–8:00 am	9:00–10:00 pm	No		No	No	No	No	No	0	No									Porriage	From my home	Mother	Always	Yes	Yes	School breakfast Program	≥ 3times	Never eat it	1
273	Male	Grade 9	3	≤5	Urban	With friends	No formal education	Secondary school	House wife	Merchant	6700	High income	No		Regular	No		Yes		Walking	7:00–8:00 am	9:00–10:00 pm	No		No	No	No	No	No	0	No									Bread and Tea	From my home	Mother	Always	Yes	Yes	School breakfast Program	≥ 3times	Never eat it	1
274	Male	Grade 9	4	≤5	Urban	With friends	No formal education	Secondary school	House wife	Merchant	5500	High income	No		Regular	No		Yes		Walking	7:00–8:00 am	9:00–10:00 pm	No		No	No	No	No	No	0	No									Bread and Coffee	From my home	Mother	Always	Yes	Yes	School breakfast Program	≥ 3times	Never eat it	1
275	Male	Grade 9	4	≤5	Urban	With friends	No formal education	Secondary school	House wife	Merchant	6500	High income	No		Regular	No		Yes		Walking	7:00–8:00 am	9:00–10:00 pm	No		No	No	No	No	No	0	No									Firfir and Coffee	From my home	Mother	Always	Yes	Yes	School breakfast Program	≥ 3times	Never eat it	1
276	Male	Grade 9	3	≤5	Urban	With friends	No formal education	Secondary school	House wife	Merchant	9350	High income	No		Regular	No		Yes		Walking	7:00–8:00 am	9:00–10:00 pm	No		No	No	No	No	No	0	No									Bread	From my home	Mother	Always	Yes	Yes	School breakfast Program	≥ 3times	Never eat it	1
277	Male	Grade 9	4	≤5	Urban	With friends	No formal education	Secondary school	House wife	Merchant	7000	High income	No		Regular	No		Yes		Walking	7:00–8:00 am	9:00–10:00 pm	No		No	No	No	No	No	0	No									Avocado and Coffee	From my home	Mother	Always	Yes	Yes	School breakfast Program	≥ 3times	Never eat it	1
278	Female	Grade 9	3	≤5	Urban	With friends	Primary school	Secondary school	House wife	Merchant	7770	High income	No		Regular	No		Yes		Walking	Before 6:00 am	9:00–10:00 pm	No		No	No	No	No	No	0	No									Firfiri	From my home	Mother	Always	Yes	Yes	School breakfast Program	≥ 3times	Never eat it	1
279	Female	Grade 9	4	≤5	Urban	With friends	Primary school	Secondary school	House wife	Merchant	7000	High income	No		Regular	No		Yes		Walking	7:00–8:00 am	9:00–10:00 pm	No		No	No	No	No	No	0	No									Toast/Biscuit	From my home	Mother	Always	Yes	Yes	School breakfast Program	≥ 3times	Never eat it	1
280	Female	Grade 9	3	≤5	Urban	With friends	Primary school	Secondary school	House wife	Merchant	6000	High income	No		Regular	No		Yes		Walking	7:00–8:00 am	9:00–10:00 pm	No		No	No	No	No	No	0	No									Avocado	From my home	Mother	Always	Yes	Yes	School breakfast Program	≥ 3times	Never eat it	1
281	Female	Grade 9	3	≤5	Urban	With friends	Primary school	Secondary school	House wife	Merchant	10000	High income	No		Regular	No		Yes		Walking	7:00–8:00 am	9:00–10:00 pm	No		No	No	No	No	No	0	No									Basso	From my home	Mother	Always	Yes	Yes	School breakfast Program	≥ 3times	Never eat it	1
282	Female	Grade 9	3	≤5	Urban	With friends	Primary school	Secondary school	House wife	Merchant	8550	High income	No		Regular	No		Yes		Walking	7:00–8:00 am	9:00–10:00 pm	No		No	No	No	No	No	0	No									Egg and Coffee	From my home	Mother	Always	Yes	Yes	School breakfast Program	≥ 3times	Never eat it	1
283	Female	Grade 9	3	≤5	Urban	With family	Primary school	Primary school	House wife	Merchant	4000	High income	No		Regular	No		Yes		Walking	7:00–8:00 am	9:00–10:00 pm	No		No	No	No	No	No	0	No									Porriage	From my home	Mother	Always	Yes	Yes	School breakfast Program	≥ 3times	Never eat it	1
284	Female	Grade 9	3	≤5	Urban	With family	Primary school	Primary school	House wife	Merchant	6500	High income	No		Regular	No		Yes		Walking	7:00–8:00 am	9:00–10:00 pm	No		No	No	No	No	No	0	No									Porriage	From my home	Mother	Always	Yes	Yes	School breakfast Program	≥ 3times	Never eat it	1
285	Female	Grade 9	3	≤5	Urban	With family	Primary school	Primary school	House wife	Merchant	6000	High income	No		Regular	No		Yes		Walking	7:00–8:00 am	9:00–10:00 pm	No		No	No	No	No	No	0	No									Bread and Full	From my home	Mother	Always	Yes	Yes	School breakfast Program	≥ 3times	Never eat it	1
286	Female	Grade 9	2	≤5	Urban	With family	Primary school	Primary school	House wife	Merchant	4000	High income	No		Regular	No		Yes		Walking	7:00–8:00 am	9:00–10:00 pm	No		No	No	No	No	No	0	No									Toast/Biscuit	From my home	Mother	Always	Yes	Yes	School breakfast Program	≥ 3times	Never eat it	1
287	Female	Grade 9	3	≤5	Urban	With family	Primary school	Primary school	Farmer	Merchant	7000	High income	No		Regular	No		Yes		Walking	7:00–8:00 am	9:00–10:00 pm	No		No	No	No	No	No	0	No									Porriage	From my home	Mother	Always	Yes	Yes	School breakfast Program	≥ 3times	Never eat it	1
288	Female	Grade 9	5	≤5	Urban	With family	Primary school	Primary school	Farmer	Merchant	5500	High income	Yes	11	Regular	No		Yes		Walking	After 8:00 am	10:00–11:00 pm	No		No	No	No	No	No	0	No									Bread and Tea	On the way to school	My self	Sometimes	No	Yes	School breakfast Program	< 3times	Never eat it	1
289	Female	Grade 9	4	≤5	Urban	With family	Primary school	Primary school	Farmer	Merchant	6700	High income	Yes	8	Regular	No		Yes		Walking	After 8:00 am	10:00–11:00 pm	No		No	No	No	No	No	0	No									Bread and full	On the way to school	My self	Sometimes	No	Yes	School breakfast Program	< 3times	Never eat it	1
290	Female	Grade 9	3	≤5	Urban	With family	Primary school	Primary school	Farmer	Merchant	4000	High income	Yes	7	Regular	No		Yes		Walking	7:00–8:00 am	10:00–11:00 pm	No		No	No	No	No	No	0	No									Baqela and Coffee	On the way to school	My self	Sometimes	No	Yes	School breakfast Program	< 3times	Never eat it	1
291	Female	Grade 9	4	≤5	Urban	With family	Primary school	Primary school	Farmer	Merchant	3000	High income	Yes	5	Regular	No		Yes		Walking	7:00–8:00 am	10:00–11:00 pm	No		No	No	No	No	No	0	No									Enjera	On the way to school	My self	Sometimes	No	Yes	School breakfast Program	< 3times	Never eat it	1
292	Female	Grade 9	5	≤5	Urban	With family	Primary school	Primary school	Farmer	Merchant	10600	High income	Yes	15	Regular	No		Yes		Walking	7:00–8:00 am	10:00–11:00 pm	No		No	No	No	No	No	0	No									Bread and Tea	On the way to school	My self	Sometimes	No	Yes	School breakfast Program	< 3times	Never eat it	1
293	Female	Grade 9	3	≤5	Urban	With family	Primary school	Primary school	House wife	Merchant	7580	High income	Yes	14	Regular	No		Yes		Walking	Before 6:00 am	10:00–11:00 pm	No		No	No	No	No	No	0	No									Maize and Fruit	On the way to school	My self	Sometimes	No	Yes	School breakfast Program	< 3times	Never eat it	1
294	Female	Grade 9	4	≤5	Urban	With family	Primary school	Primary school	House wife	Merchant	8500	High income	Yes	13	Regular	No		Yes		Walking	After 8:00 am	10:00–11:00 pm	No		No	No	No	No	No	0	No									Tea and Bread	On the way to school	My self	Sometimes	No	Yes	School breakfast Program	< 3times	Never eat it	5
295	Male	Grade 9	4	≤5	Urban	With family	Primary school	Secondary school	House wife	Farmer	8000	High income	No		Regular	No		Yes		Walking	7:00–8:00 am	Before 9:00 pm	No		No	No	No	No	No	0	No									Basso	From my home	Sister	Always	Yes	Yes	School breakfast Program	< 3times	Never eat it	2
296	Male	Grade 9	3	≤5	Urban	With family	Primary school	Secondary school	House wife	Farmer	3500	High income	No		Regular	No		Yes		Walking	7:00–8:00 am	Before 9:00 pm	No		No	No	No	No	No	0	No									Firfir and Tea	From my home	Sister	Always	Yes	Yes	School breakfast Program	< 3times	Never eat it	2
297	Male	Grade 9	3	≤5	Urban	With family	Primary school	Secondary school	House wife	Farmer	4000	High income	No		Regular	No		Yes		Walking	7:00–8:00 am	Before 9:00 pm	No		No	No	No	No	No	0	No									Porriage	From my home	Sister	Always	Yes	Yes	School breakfast Program	< 3times	Never eat it	2
298	Male	Grade 9	4	≤5	Urban	With family	No formal education	Secondary school	House wife	Farmer	4650	High income	No		Regular	No		Yes		Walking	7:00–8:00 am	Before 9:00 pm	No		No	No	No	No	No	0	No									Egg and Bread	From my home	Sister	Always	Yes	Yes	School breakfast Program	< 3times	Never eat it	2
299	Male	Grade 10	3	≤5	Urban	With family	No formal education	Secondary school	House wife	Farmer	4300	High income	No		Regular	No		Yes		Walking	6:00–7:00 am	Before 9:00 pm	No		No	No	No	No	No	0	No									Porriage	From my home	Sister	Always	Yes	Yes	School breakfast Program	< 3times	Never eat it	2
300	Male	Grade 10	4	≤5	Urban	With family	No formal education	Secondary school	House wife	Farmer	4250	High income	No		Regular	No		Yes		Walking	6:00–7:00 am	Before 9:00 pm	No		No	No	No	No	No	0	No									Toast/Biscuit	From my home	Sister	Always	Yes	Yes	School breakfast Program	< 3times	Never eat it	2
301	Male	Grade 10	4	≤5	Urban	With family	Secondary school	Secondary school	House wife	Farmer	4000	High income	No		Regular	No		Yes		Walking	6:00–7:00 am	Before 9:00 pm	No		No	No	No	No	No	0	No									Firfir and Milk	From my home	Sister	Always	Yes	Yes	School breakfast Program	< 3times	Never eat it	2
302	Female	Grade 10	8	>5	Rural	With friends	No formal education	Secondary school	Farmer	Farmer	4500	High income	Yes	12	Irregular	No		Yes		Walking	7:00–8:00 am	10:00–11:00 pm	No		No	No	No	No	No	0	No	No	Yes	Yes	No	Yes	No	No	Yes	Bread and Coffee	On the way to school	Sister	Never	No	Yes	School breakfast Program	< 3times	Never eat it	5
303	Female	Grade 10	9	>5	Rural	With friends	No formal education	Secondary school	Farmer	Farmer	4500	High income	Yes	9	Irregular	No		Yes		Walking	7:00–8:00 am	10:00–11:00 pm	No		No	No	No	No	No	0	No	No	No	No	No	Yes	No	No	Yes	Toast/Biscuit	On the way to school	Sister	Never	No	Yes	School breakfast Program	< 3times	Never eat it	4
304	Female	Grade 10	8	>5	Rural	With friends	No formal education	Secondary school	Farmer	Farmer	3500	High income	Yes	11	Irregular	No		Yes		Walking	7:00–8:00 am	10:00–11:00 pm	No		No	No	No	No	No	0	No	No	Yes	No	No	Yes	No	No	Yes	Toast/Biscuit	On the way to school	Sister	Never	No	Yes	School breakfast Program	< 3times	Never eat it	4
305	Female	Grade 10	11	>5	Rural	With friends	No formal education	Secondary school	Farmer	Farmer	4000	High income	Yes	14	Irregular	No		Yes		Walking	7:00–8:00 am	10:00–11:00 pm	No		No	No	No	No	No	0	No	No	Yes	No	No	Yes	No	No	Yes	Bread and Milk	On the way to school	Sister	Never	No	Yes	School breakfast Program	< 3times	Never eat it	4
306	Female	Grade 10	15	>5	Rural	With friends	No formal education	Secondary school	Farmer	Farmer	5500	High income	Yes	15	Irregular	No		Yes		Walking	7:00–8:00 am	10:00–11:00 pm	No		No	No	No	No	No	0	No	No	Yes	No	No	Yes	No	No	No	Toast/Biscuit	On the way to school	Sister	Never	No	Yes	School breakfast Program	< 3times	Never eat it	5
307	Female	Grade 10	11	>5	Rural	With friends	No formal education	Secondary school	Farmer	Farmer	3500	High income	Yes	16	Irregular	Yes		Yes		Walking	7:00–8:00 am	10:00–11:00 pm	No		No	No	No	No	No	0	No	No	Yes	No	No	Yes	No	No	No	Bread and Milk	On the way to school	Sister	Never	No	Yes	School breakfast Program	< 3times	Never eat it	5
308	Female	Grade 10	6	>5	Rural	With friends	No formal education	Secondary school	Farmer	Farmer	5500	High income	Yes	8	Irregular	Yes		Yes		Walking	7:00–8:00 am	10:00–11:00 pm	No		No	No	No	No	No	0	No	No	No	No	No	Yes	No	No	No	Toast/Biscuit	On the way to school	Sister	Never	No	Yes	School breakfast Program	< 3times	Never eat it	3
309	Female	Grade 10	7	>5	Rural	With friends	No formal education	Secondary school	Farmer	Farmer	3500	High income	Yes	5	Irregular	Yes		Yes		Walking	7:00–8:00 am	10:00–11:00 pm	No		No	No	No	No	No	0	No	No	No	No	No	Yes	No	No	No	Bread and Milk	On the way to school	Sister	Never	No	Yes	School breakfast Program	< 3times	Never eat it	3
310	Female	Grade 10	8	>5	Rural	With friends	No formal education	Above secondary schoo	Farmer	Farmer	3700	High income	Yes	8	Irregular	Yes		Yes		Walking	7:00–8:00 am	10:00–11:00 pm	No		No	No	No	No	No	0	No	No	No	No	No	Yes	No	No	No	Basso and coffee	On the way to school	Other	Never	No	Yes	School breakfast Program	< 3times	Never eat it	5
311	Female	Grade 10	9	>5	Rural	With friends	No formal education	Above secondary schoo	Farmer	Government employer	2000	Low income	No		Irregular	Yes		Yes		Walking	7:00–8:00 am	10:00–11:00 pm	No		No	No	No	No	No	0	No	No	Yes	No	No	Yes	No	No	No	Basso and Milk	On the way to school	Other	Never	No	Yes	School breakfast Program	< 3times	Never eat it	4
312	Female	Grade 10	8	>5	Rural	With friends	No formal education	Above secondary schoo	Farmer	Government employer	5500	High income	No		Irregular	Yes		Yes		Walking	7:00–8:00 am	10:00–11:00 pm	No		No	No	No	No	No	0	No	Yes	Yes	No	No	Yes	No	No	No	Toast/Biscuit	On the way to school	Other	Never	No	Yes	School breakfast Program	< 3times	Never eat it	4
313	Female	Grade 10	7	>5	Rural	With friends	No formal education	Above secondary schoo	Farmer	Government employer	3000	High income	No		Irregular	Yes		Yes		Walking	7:00–8:00 am	10:00–11:00 pm	No		No	No	No	No	No	0	No	Yes	Yes	No	No	Yes	No	No	No	Bassoo and coffee	On the way to school	Other	Never	No	Yes	School breakfast Program	< 3times	Never eat it	4
314	Female	Grade 10	7	>5	Rural	With friends	No formal education	Above secondary schoo	Farmer	Merchant	3500	High income	No		Irregular	No		Yes		Walking	After 8:00 am	10:00–11:00 pm	No		No	No	No	No	No	0	No	Yes	Yes	No	No	Yes	No	No	No	Toast/Biscuit	On the way to school	Other	Never	No	Yes	School breakfast Program	< 3times	Never eat it	5
315	Male	Grade 10	5	≤5	Urban	With family	Primary school	Primary school	Merchant	Farmer	2200	High income	No		Regular	No		Yes		Walking	6:00–7:00 am	Before 9:00 pm	No		No	No	No	No	No	0	No									Baqela abd Milk	From my home	Mother	Often	Yes	Yes	School breakfast Program	< 3times	Never eat it	6
316	Male	Grade 10	4	≤5	Urban	With family	Primary school	Secondary school	Merchant	Farmer	2500	High income	No		Regular	No		Yes		Walking	6:00–7:00 am	Before 9:00 pm	No		No	No	No	No	No	0	No									Bread and Milk	From my home	Mother	Often	Yes	Yes	School breakfast Program	< 3times	Never eat it	6
317	Male	Grade 10	4	≤5	Urban	With family	Primary school	Secondary school	Merchant	Farmer	3000	High income	No		Regular	No		Yes		Walking	6:00–7:00 am	Before 9:00 pm	No		No	No	No	No	No	0	No									Toast/Biscuit	From my home	Mother	Often	Yes	Yes	School breakfast Program	< 3times	Never eat it	7
318	Male	Grade 10	4	≤5	Urban	With family	Primary school	Secondary school	Merchant	Farmer	3500	High income	No		Regular	No		Yes		Walking	6:00–7:00 am	Before 9:00 pm	No		No	No	No	No	No	0	No									firfir and Coffee	From my home	Mother	Often	Yes	Yes	School breakfast Program	< 3times	Never eat it	6
319	Male	Grade 10	4	≤5	Urban	With family	Primary school	Secondary school	Merchant	Farmer	2200	High income	No		Regular	No		Yes		Walking	6:00–7:00 am	Before 9:00 pm	No		No	No	No	No	No	0	No									Bread and Milk	From my home	Mother	Often	Yes	Yes	School breakfast Program	< 3times	Never eat it	7
320	Male	Grade 10	3	≤5	Urban	With family	Primary school	Secondary school	Merchant	Farmer	9000	High income	No		Regular	No		Yes		Walking	6:00–7:00 am	Before 9:00 pm	No		No	No	No	No	No	0	No									Bread and Tea	From my home	Mother	Often	Yes	Yes	School breakfast Program	< 3times	Never eat it	6
321	Male	Grade 10	4	≤5	Urban	With family	Primary school	Primary school	Merchant	Farmer	10000	High income	No		Regular	No		Yes		Walking	6:00–7:00 am	Before 9:00 pm	No		No	No	No	No	No	0	No									Bread and Milk	From my home	Mother	Often	Yes	Yes	School breakfast Program	< 3times	Never eat it	7
322	Male	Grade 10	5	≤5	Urban	With family	Primary school	Primary school	Merchant	Farmer	11500	High income	No		Regular	No		Yes		Walking	6:00–7:00 am	Before 9:00 pm	No		No	No	No	No	No	0	No									Bread and tea	From my home	Mother	Often	Yes	Yes	School breakfast Program	< 3times	Never eat it	7
323	Male	Grade 10	4	≤5	Urban	With family	Primary school	Primary school	Merchant	Farmer	2800	High income	No		Regular	No		Yes		Walking	6:00–7:00 am	Before 9:00 pm	No		No	No	No	No	No	0	No									Bread and tea	From my home	Mother	Often	Yes	Yes	School breakfast Program	< 3times	Never eat it	7
324	Male	Grade 10	3	≤5	Urban	With family	Primary school	No formal education	Merchant	Farmer	4000	High income	No		Regular	No		Yes		Walking	6:00–7:00 am	Before 9:00 pm	No		No	No	No	No	No	0	No									Bread and Milk	From my home	Mother	Often	Yes	Yes	School breakfast Program	< 3times	Never eat it	7
325	Female	Grade 10	4	≤5	Urban	With family	Primary school	Primary school	Merchant	Farmer	4500	High income	No		Regular	No		Yes		Walking	6:00–7:00 am	Before 9:00 pm	No		No	No	No	No	No	0	No									firfir and Coffee	From my home	Mother	Often	Yes	Yes	School breakfast Program	< 3times	Never eat it	7
326	Female	Grade 10	3	≤5	Urban	With family	Primary school	Primary school	House wife	Farmer	4400	High income	No		Regular	No		Yes		Walking	7:00–8:00 am	Before 9:00 pm	No		No	No	No	No	No	0	No									Bread and tea	From my home	Mother	Often	Yes	Yes	School breakfast Program	< 3times	Never eat it	7
327	Female	Grade 10	4	≤5	Urban	With family	Primary school	Primary school	House wife	Farmer	5500	High income	No		Regular	No		Yes		Walking	7:00–8:00 am	Before 9:00 pm	No		No	No	No	No	No	0	No									Egg and Bread	From my home	Mother	Often	Yes	Yes	School breakfast Program	< 3times	Never eat it	6
328	Female	Grade 10	5	≤5	Urban	With family	Primary school	Secondary school	House wife	Farmer	7000	High income	No		Regular	No		Yes		Walking	Before 6:00 am	Before 9:00 pm	No		No	No	No	No	No	0	No									egg,avocado,potato	From my home	Mother	Often	Yes	Yes	School breakfast Program	< 3times	Never eat it	7
329	Female	Grade 10	3	≤5	Urban	With family	Secondary school	Secondary school	House wife	Farmer	5000	High income	No		Regular	No		Yes		Walking	Before 6:00 am	Before 9:00 pm	No		No	No	No	No	No	0	No									Bread and Tea	From my home	Mother	Often	Yes	Yes	School breakfast Program	< 3times	Never eat it	7
330	Female	Grade 10	5	≤5	Urban	With friends	Secondary school	Secondary school	House wife	Farmer	7000	High income	No		Regular	No		Yes		Walking	7:00–8:00 am	Before 9:00 pm	No		No	No	No	No	No	0	No									Firfir and Coffee	From my home	Mother	Often	Yes	Yes	School breakfast Program	< 3times	Never eat it	7
331	Female	Grade 10	11	>5	Urban	With friends	No formal education	No formal education	House wife	Farmer	6500	High income	No		Irregular	No		Yes		Walking	6:00–7:00 am	9:00–10:00 pm	No		No	No	No	No	No	0	No	No	Yes	No	No	Yes	Yes	No	No	Bread and Milk	Others	Other	Sometimes	Does not matter	Yes	School breakfast Program	< 3times	Never eat it	5
332	Female	Grade 10	7	>5	Urban	With family	No formal education	No formal education	House wife	Farmer	1777	Low income	No		Irregular	No		Yes		Walking	6:00–7:00 am	9:00–10:00 pm	No		No	No	No	No	No	0	No	No	Yes	No	No	Yes	Yes	No	No	Toast/Biscuit	Others	Other	Sometimes	Does not matter	Yes	School breakfast Program	< 3times	Never eat it	4
333	Female	Grade 10	8	>5	Urban	With family	No formal education	No formal education	Merchant	Farmer	1400	Low income	No		Irregular	No		No	8	Walking	6:00–7:00 am	9:00–10:00 pm	No		No	No	No	No	No	0	No	No	Yes	No	No	Yes	Yes	No	No	Toast/Biscuit	Others	Other	Sometimes	Does not matter	Yes	School breakfast Program	< 3times	Never eat it	4
334	Female	Grade 10	9	>5	Urban	With family	No formal education	No formal education	Merchant	Farmer	1200	Low income	No		Irregular	No		No	7	Walking	6:00–7:00 am	9:00–10:00 pm	No		No	No	No	No	No	0	No	No	Yes	No	No	Yes	Yes	No	Yes	Toast/Biscuit	Others	Other	Sometimes	Does not matter	Yes	School breakfast Program	< 3times	Never eat it	4
335	Male	Grade 10	4	≤5	Urban	With family	No formal education	No formal education	Merchant	Farmer	1250	Low income	No		Irregular	No		No	4	Walking	6:00–7:00 am	9:00–10:00 pm	No		No	No	No	No	No	0	No	No	Yes	No	No	Yes	Yes	No	Yes	Enjera and Tea	Others	Other	Sometimes	Does not matter	Yes	School breakfast Program	< 3times	Never eat it	5
336	Male	Grade 10	6	≤5	Urban	With family	No formal education	Above secondary schoo	House wife	Merchant	2400	High income	No	3	Regular	No		Yes		Walking	7:00–8:00 am	9:00–10:00 pm	No		No	No	No	No	No	0	No									Baqela abd Milk	From my home	Mother	Often	Yes	Yes	School breakfast Program	< 3times	Never eat it	5
342	Male	Grade 10	5	≤5	Urban	With family	No formal education	Above secondary schoo	House wife	Merchant	4500	High income	Yes	7	Regular	No		Yes		Walking	7:00–8:00 am	9:00–10:00 pm	No		No	No	No	No	No	0	No									Toast/Biscuit	From my home	Mother	Often	Yes	Yes	School breakfast Program	< 3times	Never eat it	3
343	Female	Grade 10	11	>5	Urban	With family	No formal education	Above secondary schoo	House wife	Farmer	700	Low income	Yes	8	Irregular	No		Yes		Walking	6:00–7:00 am	Before 9:00 pm	No		No	No	No	No	No	0	No	No	Yes	No	No	Yes	No	No	No	Toast/Biscuit	Others	Other	Sometimes	Does not matter	Yes	School breakfast Program	< 3times	Never eat it	3
344	Female	Grade 10	10	>5	Urban	With family	No formal education	Above secondary schoo	House wife	Farmer	1800	Low income	Yes	9	Irregular	No		Yes		Walking	6:00–7:00 am	Before 9:00 pm	No		No	No	No	No	No	0	No	No	Yes	No	No	Yes	No	No	No	firfir and Coffee	Others	Other	Sometimes	Does not matter	Yes	School breakfast Program	< 3times	Never eat it	2
345	Female	Grade 10	7	>5	Urban	With family	No formal education	Above secondary schoo	House wife	Farmer	1350	Low income	Yes	5	Irregular	Yes		Yes		Walking	6:00–7:00 am	Before 9:00 pm	No		No	No	No	No	No	0	No	No	Yes	No	No	Yes	No	No	No	Bread and Milk	Others	Other	Sometimes	Does not matter	Yes	School breakfast Program	< 3times	Never eat it	2
346	Female	Grade 10	10	>5	Urban	With family	No formal education	Above secondary schoo	House wife	Government employer	4800	High income	Yes	12	Irregular	No		Yes		Walking	6:00–7:00 am	Before 9:00 pm	No		No	No	No	No	No	0	No	No	Yes	No	No	Yes	No	No	No	Bread and Tea	From my home	Mother	Always	Yes	Yes	School breakfast Program	< 3times	Never eat it	2
347	Female	Grade 10	4	≤5	Urban	With family	Above secondary school	Above secondary schoo	House wife	Government employer	3500	High income	No		Regular	Yes	5	Yes		Walking	7:00–8:00 am	Before 9:00 pm	No		Yes	No	No	No	No	1	Yes									Bread and Tea	From my home	Mother	Always	Yes	Yes	School breakfast Program	< 3times	Never eat it	2
348	Female	Grade 10	4	≤5	Urban	With family	Above secondary school	Above secondary schoo	House wife	Government employer	4000	High income	No		Regular	Yes	4	Yes		Walking	7:00–8:00 am	Before 9:00 pm	No		Yes	No	No	No	No	1	Yes									Baqela and Tea	From my home	Mother	Always	Yes	Yes	School breakfast Program	< 3times	Never eat it	2
349	Female	Grade 10	5	≤5	Urban	With family	Secondary school	Above secondary schoo	House wife	Government employer	6500	High income	No		Regular	Yes	7	Yes		Walking	7:00–8:00 am	Before 9:00 pm	No		Yes	No	No	No	No	1	Yes									Baqela and Tea	From my home	Mother	Always	Yes	Yes	School breakfast Program	< 3times	Never eat it	2
350	Female	Grade 10	4	≤5	Urban	With family	Above secondary school	Above secondary schoo	House wife	Government employer	5850	High income	No		Regular	No		Yes		Walking	7:00–8:00 am	Before 9:00 pm	No		Yes	No	No	No	No	1	Yes									Baqela and Tea	From my home	Mother	Always	Yes	Yes	School breakfast Program	< 3times	Never eat it	2
351	Female	Grade 10	5	≤5	Urban	With family	Above secondary school	Above secondary schoo	House wife	Government employer	8500	High income	No		Regular	No		Yes		Walking	7:00–8:00 am	Before 9:00 pm	No		Yes	No	No	No	No	1	Yes									Baqela and Tea	From my home	Mother	Always	Yes	Yes	School breakfast Program	< 3times	Never eat it	2
352	Female	Grade 10	4	≤5	Urban	With family	Above secondary school	Above secondary schoo	House wife	Government employer	4800	High income	No		Regular	No		Yes		Walking	7:00–8:00 am	Before 9:00 pm	No		Yes	No	No	No	No	1	Yes									Bread and Milk	From my home	Mother	Always	Yes	Yes	School breakfast Program	< 3times	Never eat it	2
353	Female	Grade 10	5	≤5	Urban	Alone	Above secondary school	Above secondary schoo	House wife	Government employer	3800	High income	No		Regular	No		Yes		Walking	7:00–8:00 am	Before 9:00 pm	No		Yes	No	No	No	No	1	Yes									Bread and Tea	From my home	Mother	Always	Yes	Yes	School breakfast Program	< 3times	Never eat it	2
358	Female	Grade 10	7	>5	Urban	Alone	No formal education	Above secondary schoo	House wife	Farmer	6500	High income	No		Irregular	No		Yes		Walking	6:00–7:00 am	After 11:00 pm	No		No	No	No	No	No	0	No	Yes	No	No	Yes	Yes	No	No	No	Bread and Milk	From my home	Sister	Never	No	Yes	School breakfast Program	< 3times	Never eat it	5
359	Female	Grade 10	8	>5	Urban	Alone	No formal education	Above secondary schoo	House wife	Farmer	5650	High income	No		Irregular	No		Yes		Walking	6:00–7:00 am	After 11:00 pm	No		No	No	No	No	No	0	No	Yes	No	No	Yes	Yes	No	No	No	Enjera and Tea	From my home	Sister	Never	No	Yes	School breakfast Program	< 3times	Never eat it	4
360	Female	Grade 10	6	>5	Urban	Alone	No formal education	Above secondary schoo	House wife	Farmer	6000	High income	No		Irregular	No		Yes		Walking	6:00–7:00 am	10:00–11:00 pm	No		No	No	No	No	No	0	No	Yes	No	No	Yes	Yes	No	No	No	Bread and Milk	From my home	Sister	Never	No	Yes	School breakfast Program	< 3times	Never eat it	4
361	Female	Grade 10	7	>5	Rural	Alone	No formal education	Above secondary schoo	House wife	Farmer	7500	High income	No		Irregular	Yes	3	Yes		Walking	6:00–7:00 am	10:00–11:00 pm	No		No	No	No	No	No	0	No	No	No	No	Yes	Yes	No	No	No	Baqela and Coffee	From my home	Sister	Never	No	Yes	School breakfast Program	< 3times	Never eat it	4
362	Female	Grade 10	6	>5	Urban	Alone	No formal education	Above secondary schoo	House wife	Farmer	4800	High income	No		Irregular	Yes	4	Yes		Walking	6:00–7:00 am	10:00–11:00 pm	No		No	No	No	No	No	0	No	No	Yes	No	Yes	Yes	No	No	No	Porriage and Milk	From my home	My self	Never	No	Yes	School breakfast Program	< 3times	Never eat it	5
363	Female	Grade 10	7	>5	Urban	Alone	No formal education	No formal education	House wife	Farmer	4200	High income	No		Irregular	Yes	1	Yes		Walking	7:00–8:00 am	10:00–11:00 pm	No		No	No	No	No	No	0	No	No	Yes	No	No	Yes	No	No	No	Bread and full	From my home	My self	Never	No	Yes	School breakfast Program	< 3times	Never eat it	5
364	Female	Grade 10	8	>5	Urban	Alone	No formal education	No formal education	House wife	Farmer	6500	High income	No		Irregular	No		Yes		Walking	7:00–8:00 am	10:00–11:00 pm	No		No	No	No	No	No	0	No	No	Yes	No	No	Yes	No	No	No	Bassoo and coffee	From my home	My self	Never	No	Yes	School breakfast Program	< 3times	Never eat it	3
365	Female	Grade 10	4	>5	Urban	Alone	No formal education	No formal education	House wife	Farmer	4500	High income	No		Irregular	No		Yes		Walking	7:00–8:00 am	10:00–11:00 pm	No		No	No	No	No	No	0	No	No	Yes	No	No	Yes	Yes	No	No	Enjera and Tea	From my home	My self	Never	No	Yes	School breakfast Program	< 3times	Never eat it	2
366	Female	Grade 10	3	>5	Urban	Alone	No formal education	No formal education	House wife	Farmer	3500	High income	No		Irregular	Yes	2	Yes		Walking	7:00–8:00 am	10:00–11:00 pm	No		No	No	No	No	No	0	No	No	Yes	No	No	Yes	Yes	No	No	Baqela and Milk	From my home	My self	Never	No	Yes	School breakfast Program	< 3times	Never eat it	2
367	Female	Grade 10	4	>5	Urban	Alone	No formal education	No formal education	Farmer	Others	3500	High income	Yes	9	Irregular	No		Yes		Walking	7:00–8:00 am	10:00–11:00 pm	No		No	No	No	No	No	0	No	No	Yes	No	No	Yes	Yes	No	No	Bread and Milk	From my home	My self	Never	No	Yes	School breakfast Program	< 3times	Never eat it	2
368	Female	Grade 10	3	>5	Urban	With family	No formal education	No formal education	Farmer	Farmer	4000	High income	Yes	5	Irregular	No		Yes		Walking	7:00–8:00 am	10:00–11:00 pm	No		No	No	No	No	No	0	No	No	Yes	No	No	Yes	Yes	No	No	Baqela and Tea	From my home	My self	Never	No	Yes	School breakfast Program	< 3times	Never eat it	2
369	Female	Grade 10	4	>5	Urban	With family	No formal education	No formal education	Farmer	Farmer	1750	Low income	Yes	4	Irregular	No		Yes		Walking	7:00–8:00 am	10:00–11:00 pm	No		No	No	No	No	No	0	No	No	Yes	No	No	Yes	Yes	No	No	Enjera	From my home	My self	Never	No	Yes	School breakfast Program	< 3times	Never eat it	2
370	Female	Grade 10	3	>5	Urban	With family	No formal education	No formal education	Farmer	Farmer	1500	Low income	Yes	3	Irregular	No		Yes		Walking	7:00–8:00 am	10:00–11:00 pm	No		No	No	No	No	No	0	No	No	Yes	Yes	No	Yes	Yes	No	No	Baqela	From my home	My self	Never	No	Yes	School breakfast Program	< 3times	Never eat it	2
371	Female	Grade 10	4	>5	Urban	With family	No formal education	No formal education	Farmer	Farmer	1250	Low income	Yes	2	Irregular	No		Yes		Walking	7:00–8:00 am	10:00–11:00 pm	No		No	No	No	No	No	0	No	No	Yes	Yes	No	Yes	Yes	No	No	Enjera and Bread	From my home	My self	Never	No	Yes	School breakfast Program	< 3times	Never eat it	2
372	Female	Grade 10	3	>5	Urban	With family	No formal education	No formal education	Farmer	Farmer	1450	Low income	Yes	13	Irregular	No		Yes		Walking	7:00–8:00 am	10:00–11:00 pm	No		No	No	No	No	No	0	No	No	Yes	Yes	No	Yes	Yes	No	No	Bread and Milk	From my home	My self	Never	No	Yes	School breakfast Program	< 3times	Never eat it	2
373	Female	Grade 10	4	>5	Urban	With family	No formal education	No formal education	Farmer	Farmer	1400	Low income	Yes	12	Irregular	No		Yes		Walking	7:00–8:00 am	10:00–11:00 pm	No		No	No	No	No	No	0	No	No	Yes	Yes	No	Yes	Yes	No	No	Bread and Tea	From my home	My self	Never	No	Yes	School breakfast Program	< 3times	Never eat it	2
374	Female	Grade 10	4	>5	Urban	With family	No formal education	No formal education	Farmer	Farmer	6500	High income	Yes	11	Irregular	No		Yes		Walking	7:00–8:00 am	10:00–11:00 pm	No		No	No	No	No	No	0	No	No	Yes	Yes	No	No	Yes	No	No	Bread and Milk	From my home	My self	Never	No	Yes	School breakfast Program	< 3times	Never eat it	2
375	Female	Grade 10	5	≤5	Urban	With family	Above secondary school	No formal education	Government employer	Farmer	4300	High income	No		Regular	No		Yes		Walking	7:00–8:00 am	10:00–11:00 pm	No		No	No	No	No	No	0	No									Enjera and Tea	On the way to school	Mother	Often	Does not matter	Yes	Education on healthy breakfas	≥ 3times	Never eat it	2
376	Female	Grade 10	4	≤5	Urban	With family	Above secondary school	No formal education	Government employer	Farmer	11000	High income	No		Regular	Yes	3	Yes		Walking	6:00–7:00 am	10:00–11:00 pm	No		Yes	No	No	No	Yes	2	Yes									Bread and Milk	On the way to school	Mother	Often	Does not matter	Yes	Education on healthy breakfas	≥ 3times	Never eat it	2
377	Female	Grade 10	4	≤5	Urban	With family	Above secondary school	Primary school	Government employer	Farmer	4000	High income	No		Regular	No		Yes		Walking	6:00–7:00 am	9:00–10:00 pm	No		No	Yes	No	No	Yes	2	Yes									Baqela and Coffee	On the way to school	Mother	Often	Does not matter	Yes	Education on healthy breakfas	≥ 3times	Never eat it	2
378	Female	Grade 10	5	≤5	Urban	With family	Above secondary school	Primary school	Government employer	Farmer	7000	High income	No		Regular	No		Yes		Walking	6:00–7:00 am	9:00–10:00 pm	No		Yes	No	No	Yes	Yes	3	Yes									Porriage and Milk	On the way to school	Mother	Often	Does not matter	Yes	Education on healthy breakfas	≥ 3times	Never eat it	2
379	Female	Grade 10	5	≤5	Urban	With family	Above secondary school	Primary school	Government employer	Farmer	9500	High income	No		Regular	No		Yes		Walking	6:00–7:00 am	9:00–10:00 pm	No		No	Yes	No	No	Yes	2	Yes									Bread and full	On the way to school	Mother	Often	Does not matter	Yes	Education on healthy breakfas	≥ 3times	Never eat it	4
380	Female	Grade 10	8	>5	Urban	With friends	No formal education	Primary school	Farmer	Farmer	14000	High income	Yes	21	Irregular	No		Yes		Walking	7:00–8:00 am	After 11:00 pm	No		No	No	No	No	No	0	No	No	Yes	No	No	No	No	No	Yes	Baqela	On the way to school	Mother	Never	Does not matter	Yes	School breakfast Program	< 3times	Never eat it	4
381	Female	Grade 10	3	>5	Urban	With friends	No formal education	Primary school	Farmer	Farmer	4000	High income	Yes	23	Irregular	No		Yes		Walking	7:00–8:00 am	After 11:00 pm	No		No	No	No	No	No	0	No	No	Yes	No	No	No	No	No	Yes	Baqela	On the way to school	Mother	Never	Does not matter	Yes	School breakfast Program	< 3times	Never eat it	2
382	Female	Grade 10	4	>5	Urban	With friends	No formal education	Primary school	Farmer	Farmer	6500	High income	Yes	19	Irregular	Yes	8	Yes		Walking	7:00–8:00 am	After 11:00 pm	No		No	No	No	No	No	0	No	No	Yes	No	No	No	No	No	Yes	Basso	On the way to school	Mother	Never	Does not matter	Yes	School breakfast Program	< 3times	Never eat it	2
383	Female	Grade 10	3	>5	Urban	With friends	No formal education	Primary school	Farmer	Farmer	4500	High income	Yes	17	Irregular	Yes	7	Yes		Walking	7:00–8:00 am	After 11:00 pm	No		No	No	No	No	No	0	No	No	Yes	No	No	No	No	No	Yes	Baqela and Fast food	On the way to school	Mother	Never	Does not matter	Yes	School breakfast Program	< 3times	Never eat it	2
384	Female	Grade 10	4	>5	Rural	With friends	No formal education	Above secondary schoo	Farmer	Farmer	4000	High income	Yes	15	Irregular	Yes	5	Yes		Walking	7:00–8:00 am	After 11:00 pm	No		No	No	No	No	No	0	No	No	Yes	No	No	No	No	No	Yes	Baqela and Tea	On the way to school	Mother	Never	Does not matter	Yes	School breakfast Program	< 3times	Never eat it	2
385	Female	Grade 10	3	>5	Rural	With friends	No formal education	Above secondary schoo	Farmer	Farmer	6000	High income	Yes	15	Irregular	Yes	9	Yes		Walking	7:00–8:00 am	After 11:00 pm	No		No	No	No	No	No	0	No	No	Yes	No	No	No	No	No	Yes	Baqela	On the way to school	Mother	Never	Does not matter	Yes	School breakfast Program	< 3times	Never eat it	2
386	Female	Grade 10	4	>5	Rural	With friends	No formal education	Above secondary schoo	Farmer	Farmer	800	Low income	Yes	15	Irregular	Yes	2	Yes		Walking	7:00–8:00 am	After 11:00 pm	No		No	No	No	No	No	0	No	No	Yes	No	Yes	No	No	No	Yes	Bread and Tea	On the way to school	Mother	Never	Does not matter	Yes	School breakfast Program	< 3times	Never eat it	2
387	Female	Grade 10	3	>5	Rural	With friends	No formal education	Above secondary schoo	Farmer	Farmer	1500	Low income	Yes	16	Irregular	Yes	1	Yes		Walking	7:00–8:00 am	After 11:00 pm	No		No	No	No	No	No	0	No	No	Yes	No	Yes	No	No	No	Yes	Baqela and Tea	On the way to school	Mother	Never	Does not matter	Yes	School breakfast Program	< 3times	Never eat it	2
388	Female	Grade 10	4	>5	Rural	With friends	No formal education	Above secondary schoo	Farmer	Farmer	1400	Low income	Yes	14	Irregular	Yes	2	Yes		Walking	7:00–8:00 am	After 11:00 pm	No		No	No	No	No	No	0	No	No	Yes	No	Yes	No	No	No	Yes	Baqela and Tea	On the way to school	Mother	Never	Does not matter	Yes	School breakfast Program	< 3times	Never eat it	2
389	Female	Grade 10	4	>5	Rural	With friends	No formal education	Primary school	Farmer	Farmer	1000	Low income	Yes	17	Irregular	Yes	12	Yes		Walking	7:00–8:00 am	After 11:00 pm	No		No	No	No	No	No	0	No	No	Yes	No	No	Yes	No	No	Yes	Baqela and Tea	On the way to school	Mother	Never	Does not matter	Yes	School breakfast Program	< 3times	Never eat it	2
390	Male	Grade 10	6	>5	Rural	With family	Primary school	Primary school	Merchant	Farmer	3500	High income	Yes	18	Regular	Yes	9	Yes		Walking	7:00–8:00 am	9:00–10:00 pm	No		No	No	No	No	No	0	No									Toast/Biscuit	Others	Other	Sometimes	Does not matter	Yes	School breakfast Program	≥ 3times	One times	4
391	Male	Grade 10	7	>5	Rural	With family	Primary school	Primary school	Merchant	Merchant	4500	High income	Yes	21	Regular	No		No	2	Walking	7:00–8:00 am	9:00–10:00 pm	No		No	No	No	No	No	0	No									Porriage	Others	Other	Sometimes	Does not matter	Yes	School breakfast Program	≥ 3times	Never eat it	4
392	Male	Grade 10	7	>5	Rural	With family	Primary school	Primary school	Merchant	Merchant	4500	High income	Yes	23	Regular	No		No	6	Walking	7:00–8:00 am	9:00–10:00 pm	No		No	No	No	No	No	0	No									Porriage	Others	Other	Sometimes	Does not matter	Yes	School breakfast Program	≥ 3times	Never eat it	4
393	Male	Grade 10	6	>5	Rural	With family	Primary school	Primary school	Merchant	Merchant	3800	High income	Yes	19	Regular	No		No	4	Walking	7:00–8:00 am	9:00–10:00 pm	No		No	No	No	No	No	0	No									Toast/Biscuit	Others	Other	Sometimes	Does not matter	Yes	School breakfast Program	≥ 3times	Never eat it	4
394	Male	Grade 10	8	>5	Rural	With family	Primary school	Primary school	Merchant	Merchant	4500	High income	Yes	17	Regular	No		No	5	Walking	7:00–8:00 am	9:00–10:00 pm	No		No	No	No	No	No	0	No									Toast/Biscuit	Others	Other	Sometimes	Does not matter	Yes	School breakfast Program	≥ 3times	Never eat it	4
395	Female	Grade 10	12	>5	Rural	With family	No formal education	Primary school	Merchant	Government employer	4300	High income	Yes	15	Irregular	Yes	4	Yes		Walking	7:00–8:00 am	After 11:00 pm	No		No	No	No	No	No	0	No	No	Yes	No	Yes					Toast/Biscuit	From my home	My self	Never	Does not matter	Yes	School breakfast Program	< 3times	Never eat it	2
396	Female	Grade 10	8	>5	Rural	With family	No formal education	Primary school	Farmer	Farmer	1900	Low income	Yes	15	Irregular	Yes	8	Yes		Walking	7:00–8:00 am	After 11:00 pm	No		No	No	No	No	No	0	No	No	Yes	No	Yes					Toast/Biscuit	From my home	My self	Never	Does not matter	Yes	School breakfast Program	< 3times	Never eat it	2
397	Female	Grade 10	9	>5	Rural	With family	No formal education	Primary school	Farmer	Government employer	1500	Low income	Yes	16	Irregular	Yes	7	Yes		Walking	7:00–8:00 am	After 11:00 pm	No		No	No	No	No	No	0	No	No	Yes	No	Yes	Yes				Baqela	From my home	My self	Never	Does not matter	Yes	School breakfast Program	< 3times	Never eat it	2
398	Female	Grade 10	8	>5	Rural	With family	No formal education	Primary school	Farmer	Farmer	1300	Low income	Yes	14	Irregular	Yes	5	Yes		Walking	7:00–8:00 am	After 11:00 pm	No		No	No	No	No	No	0	No	No	Yes	No	Yes	Yes	No	No	No	Firfir	From my home	My self	Never	No	Yes	School breakfast Program	< 3times	Never eat it	2
399	Female	Grade 10	7	>5	Rural	With family	No formal education	Secondary school	Farmer	Farmer	4500	High income	Yes	17	Irregular	Yes	9	Yes		Walking	7:00–8:00 am	After 11:00 pm	No		No	No	No	No	No	0	No	No	Yes	No	Yes	Yes	No	No	Yes	Bread and Tea	From my home	My self	Never	Yes	Yes	School breakfast Program	< 3times	Never eat it	2
400	Female	Grade 10	9	>5	Rural	With family	No formal education	Secondary school	Farmer	Farmer	4300	High income	Yes	18	Irregular	Yes	2	Yes		Walking	7:00–8:00 am	After 11:00 pm	No		Yes	No	No	No	No	1	Yes	No	Yes	No	Yes	Yes	No	Yes	Yes	Firfir	From my home	My self	Never	Yes	Yes	School breakfast Program	< 3times	Never eat it	2
401	Female	Grade 10	11	>5	Rural	With family	No formal education	Secondary school	Farmer	Farmer	6500	High income	Yes	21	Irregular	Yes	1	Yes		Walking	7:00–8:00 am	After 11:00 pm	No		Yes	No	No	No	No	1	Yes	No	Yes	No	Yes	Yes	No	Yes	Yes	Avocado	From my home	My self	Never	Yes	Yes	School breakfast Program	< 3times	Never eat it	1
402	Female	Grade 10	7	>5	Rural	With family	No formal education	Secondary school	Farmer	Farmer	3500	High income	Yes	23	Irregular	Yes	23	No	5	Walking	7:00–8:00 am	After 11:00 pm	No		Yes	No	No	No	No	1	Yes	No	Yes	No	Yes	Yes	No	Yes	Yes	Bread and Milk	On the way to school	My self	Never	Yes	Yes	School breakfast Program	< 3times	Never eat it	1
403	Female	Grade 10	8	>5	Rural	With family	No formal education	Secondary school	Farmer	Farmer	3800	High income	Yes	19	Irregular	Yes	12	No	4	Walking	7:00–8:00 am	After 11:00 pm	No		No	No	No	No	No	0	No	No	Yes	No	Yes	Yes	No	Yes	Yes	Bread and Tea	On the way to school	My self	Never	Yes	Yes	School breakfast Program	< 3times	Never eat it	1
404	Female	Grade 10	7	>5	Rural	With friends	No formal education	Secondary school	Farmer	Farmer	4000	High income	Yes	17	Irregular	Yes	14	No	3	Walking	7:00–8:00 am	After 11:00 pm	No		Yes	No	No	No	No	1	Yes	No	Yes	No	Yes	No	No	Yes	Yes	Bread and Milk	On the way to school	My self	Never	Yes	Yes	School breakfast Program	< 3times	Never eat it	1
405	Female	Grade 10	8	>5	Rural	With friends	No formal education	Secondary school	Farmer	Farmer	800	Low income	Yes	15	Irregular	Yes	6	No	2	Walking	7:00–8:00 am	After 11:00 pm	No		Yes	No	No	No	No	1	Yes	No	Yes	No	Yes	No	No	Yes	Yes	Bread and Tea	On the way to school	My self	Never	No	Yes	School breakfast Program	< 3times	Never eat it	1
406	Female	Grade 10	9	>5	Rural	With friends	No formal education	Secondary school	Farmer	Farmer	1400	Low income	Yes	15	Irregular	Yes	7	Yes		Walking	7:00–8:00 am	After 11:00 pm	No		Yes	No	No	No	No	1	Yes	No	Yes	No	Yes	No	No	Yes	Yes	Bassoo and coffee	On the way to school	Mother	Never	No	Yes	School breakfast Program	< 3times	Never eat it	1
407	Female	Grade 10	12	>5	Rural	With friends	No formal education	No formal education	Farmer	Farmer	1500	Low income	Yes	16	Irregular	Yes	8	Yes		Walking	7:00–8:00 am	After 11:00 pm	No		Yes	No	No	No	No	1	Yes	No	No	No	No	Yes	No	Yes	No	Egg and Coffee	On the way to school	Mother	Never	No	Yes	School breakfast Program	< 3times	Never eat it	1
408	Female	Grade 10	11	>5	Rural	With friends	No formal education	No formal education	House wife	Farmer	1500	Low income	Yes	14	Irregular	Yes	10	Yes		Walking	7:00–8:00 am	After 11:00 pm	No		Yes	No	No	No	No	1	Yes	No	Yes	No	Yes	No	No	Yes	No	Bread and Milk	On the way to school	Mother	Never	No	Yes	School breakfast Program	< 3times	Never eat it	1
409	Female	Grade 10	7	>5	Rural	With friends	No formal education	No formal education	House wife	Farmer	1400	Low income	Yes	17	Irregular	Yes	11	Yes		Walking	7:00–8:00 am	After 11:00 pm	No		No	No	No	No	No	0	No	No	No	No	Yes	No	No	No	Yes	Bread and Tea	On the way to school	Mother	Never	No	Yes	School breakfast Program	< 3times	Never eat it	1
410	Female	Grade 10	8	>5	Rural	With friends	No formal education	No formal education	House wife	Farmer	750	Low income	Yes	18	Irregular	No		Yes		Walking	7:00–8:00 am	After 11:00 pm	No		No	No	No	No	No	0	No	No	Yes	No	Yes	No	Yes	No	Yes	Egg and Bread	On the way to school	Mother	Never	No	Yes	School breakfast Program	< 3times	Never eat it	1
411	Female	Grade 10	8	>5	Rural	With friends	No formal education	No formal education	House wife	Farmer	600	Low income	Yes	21	Irregular	No		Yes		Walking	7:00–8:00 am	After 11:00 pm	No		No	No	No	No	No	0	No	No	No	No	Yes	Yes	Yes	No	Yes	Bread and Milk	On the way to school	Mother	Never	No	Yes	School breakfast Program	< 3times	Never eat it	1
412	Female	Grade 10	7	>5	Rural	With friends	No formal education	No formal education	House wife	Farmer	1400	Low income	Yes	23	Irregular	No		Yes		Walking	7:00–8:00 am	After 11:00 pm	No		No	No	No	No	No	0	No	No	Yes	No	Yes	Yes	Yes	No	Yes	Bread and Tea	On the way to school	Mother	Never	No	Yes	School breakfast Program	< 3times	Never eat it	1
413	Female	Grade 10	8	>5	Rural	With friends	No formal education	No formal education	House wife	Farmer	1600	Low income	Yes	19	Irregular	No		Yes		Walking	7:00–8:00 am	After 11:00 pm	No		No	No	No	No	No	0	No	No	Yes	No	Yes	No	Yes	No		Bread and Milk	On the way to school	Mother	Never	No	Yes	School breakfast Program	< 3times	Never eat it	1
414	Female	Grade 10	7	>5	Rural	With friends	No formal education	Primary school	House wife	Farmer	1900	Low income	Yes	17	Irregular	No		Yes		Walking	7:00–8:00 am	After 11:00 pm	No		Yes	No	No	No	No	1	Yes	No	Yes	No	Yes	Yes	Yes	No		Enjera and Tea	On the way to school	Mother	Never	No	Yes	School breakfast Program	< 3times	Never eat it	1
[truncated: 43 more columns]
